# Supplementary material for: Lycorine Derivative Inhibits SARS‐CoV‐2 Replication by Reducing −1 Programmed Ribosomal Frameshifting via Targeting ZAP
Source: MedComm (2020). 2026 Apr 6;7(4):e70715. doi: 10.1002/mco2.70715 (PMC13053664; doi:10.1002/mco2.70715)
Supplement: Supplementary file 2 — Supporting Information file S1: mco270715‐sup‐0002‐tableS2.xls [file MCO2-7-e70715-s001.xls]

## Sheet: Raw data of LC MS-MS
Protein	Protein Name	Gene Name	Function	ProteinGroup	FastaHeaders	Proteins	Peptides	RazorUniquePeptides	UniquePeptides	Coverage	MolWeight	LFQ intensity compound7_2	LFQ intensity DMSO_2	Ratio(T2/C2)
P84243	Histone H3.3	H3-3B	FUNCTION: Variant histone H3 which replaces conventional H3 in a wide range of nucleosomes in active genes. Constitutes the predominant form of histone H3 in non-dividing cells and is incorporated into chromatin independently of DNA synthesis. Deposited at sites of nucleosomal displacement throughout transcribed genes, suggesting that it represents an epigenetic imprint of transcriptionally activ…	sp|P84243|H33_HUMAN	sp|P84243|H33_HUMAN Histone H3.3 OS=Homo sapiens OX=9606 GN=H3-3B PE=1 SV=2	1	2	2	1	30.1	15.328	1465700	378.24	3875.05
Q9NW64	Pre-mRNA-splicing factor RBM22	RBM22	FUNCTION: Required for pre-mRNA splicing as component of the activated spliceosome (PubMed:28502770, PubMed:28076346, PubMed:29361316, PubMed:29360106, PubMed:29301961, PubMed:30705154). Involved in the first step of pre-mRNA splicing. Binds directly to the internal stem-loop (ISL) domain of the U6 snRNA and to the pre-mRNA intron near the 5' splice site during the activation and catalytic phases…	sp|Q9NW64|RBM22_HUMAN	sp|Q9NW64|RBM22_HUMAN Pre-mRNA-splicing factor RBM22 OS=Homo sapiens OX=9606 GN=RBM22 PE=1 SV=1	1	2	2	2	7.1	46.895	338000	1222.8	276.415
Q9Y6H3	Mitochondrial inner membrane protease ATP23 homolog	ATP23		sp|Q9Y6H3|ATP23_HUMAN	sp|Q9Y6H3|ATP23_HUMAN Mitochondrial inner membrane protease ATP23 homolog OS=Homo sapiens OX=9606 GN=ATP23 PE=1 SV=3	1	1	1	1	5.7	28.08	49885	297.83	167.495
P61960	Ubiquitin-fold modifier 1	UFM1	FUNCTION: Ubiquitin-like modifier which can be covalently attached via an isopeptide bond to substrate proteins as a monomer or a lysine-linked polymer (PubMed:15071506, PubMed:20018847, PubMed:29868776). The so-called ufmylation, requires the UFM1-activating E1 enzyme UBA5, the UFM1-conjugating E2 enzyme UFC1, and the UFM1-ligase E3 enzyme UFL1 (PubMed:15071506, PubMed:20018847, PubMed:29868776)…	sp|P61960|UFM1_HUMAN	sp|P61960|UFM1_HUMAN Ubiquitin-fold modifier 1 OS=Homo sapiens OX=9606 GN=UFM1 PE=1 SV=1	1	2	2	2	58.8	9.1175	1052400	9741.8	108.029
P56377	AP-1 complex subunit sigma-2	AP1S2	FUNCTION: Subunit of clathrin-associated adaptor protein complex 1 that plays a role in protein sorting in the late-Golgi/trans-Golgi network (TGN) and/or endosomes. The AP complexes mediate both the recruitment of clathrin to membranes and the recognition of sorting signals within the cytosolic tails of transmembrane cargo molecules.	sp|P56377|AP1S2_HUMAN	sp|P56377|AP1S2_HUMAN AP-1 complex subunit sigma-2 OS=Homo sapiens OX=9606 GN=AP1S2 PE=1 SV=1	1	5	3	3	42.7	18.615	285830	4503.4	63.4698
Q15120	[Pyruvate dehydrogenase (acetyl-transferring)] kinase isozyme 3, mitochondrial	PDK3	FUNCTION: Inhibits pyruvate dehydrogenase activity by phosphorylation of the E1 subunit PDHA1, and thereby regulates glucose metabolism and aerobic respiration. Can also phosphorylate PDHA2. Decreases glucose utilization and increases fat metabolism in response to prolonged fasting, and as adaptation to a high-fat diet. Plays a role in glucose homeostasis and in maintaining normal blood glucose l…	sp|Q15120|PDK3_HUMAN	sp|Q15120|PDK3_HUMAN [Pyruvate dehydrogenase (acetyl-transferring)] kinase isozyme 3, mitochondrial OS=Homo sapiens OX=9606 GN=PDK3 PE=1 SV=1	1	2	1	1	6.9	46.938	135080	2157.2	62.6182
Q8NC74	RBBP8 N-terminal-like protein	RBBP8NL		sp|Q8NC74|RB8NL_HUMAN	sp|Q8NC74|RB8NL_HUMAN RBBP8 N-terminal-like protein OS=Homo sapiens OX=9606 GN=RBBP8NL PE=1 SV=3	1	1	1	1	1.8	71.431	1132200	18912	59.8668
Q8IX01	SURP and G-patch domain-containing protein 2	SUGP2	FUNCTION: May play a role in mRNA splicing. {ECO:0000305}.	sp|Q8IX01|SUGP2_HUMAN	sp|Q8IX01|SUGP2_HUMAN SURP and G-patch domain-containing protein 2 OS=Homo sapiens OX=9606 GN=SUGP2 PE=1 SV=2	1	1	1	1	1.1	120.21	79951	1562	51.185
Q9BZF9	Uveal autoantigen with coiled-coil domains and ankyrin repeats	UACA	FUNCTION: Regulates APAF1 expression and plays an important role in the regulation of stress-induced apoptosis. Promotes apoptosis by regulating three pathways, apoptosome up-regulation, LGALS3/galectin-3 down-regulation and NF-kappa-B inactivation. Regulates the redistribution of APAF1 into the nucleus after proapoptotic stress. Down-regulates the expression of LGALS3 by inhibiting NFKB1 (By sim…	sp|Q9BZF9|UACA_HUMAN	sp|Q9BZF9|UACA_HUMAN Uveal autoantigen with coiled-coil domains and ankyrin repeats OS=Homo sapiens OX=9606 GN=UACA PE=1 SV=2	1	3	3	3	2.5	162.5	722580	14262	50.6647
Q96NT1	Nucleosome assembly protein 1-like 5	NAP1L5		sp|Q96NT1|NP1L5_HUMAN	sp|Q96NT1|NP1L5_HUMAN Nucleosome assembly protein 1-like 5 OS=Homo sapiens OX=9606 GN=NAP1L5 PE=1 SV=1	1	1	1	1	6	19.593	131340	2600.1	50.5134
P40818	Ubiquitin carboxyl-terminal hydrolase 8	USP8	FUNCTION: Hydrolase that can remove conjugated ubiquitin from proteins and therefore plays an important regulatory role at the level of protein turnover by preventing degradation. Converts both 'Lys-48' an 'Lys-63'-linked ubiquitin chains. Catalytic activity is enhanced in the M phase. Involved in cell proliferation. Required to enter into S phase in response to serum stimulation. May regulate T-…	sp|P40818|UBP8_HUMAN	sp|P40818|UBP8_HUMAN Ubiquitin carboxyl-terminal hydrolase 8 OS=Homo sapiens OX=9606 GN=USP8 PE=1 SV=1	1	3	3	3	3.7	127.52	101540	2456.7	41.3319
Q8NCL4	Polypeptide N-acetylgalactosaminyltransferase 6	GALNT6	FUNCTION: Catalyzes the initial reaction in O-linked oligosaccharide biosynthesis, the transfer of an N-acetyl-D-galactosamine residue to a serine or threonine residue on the protein receptor. May participate in synthesis of oncofetal fibronectin. Has activity toward Muc1a, Muc2, EA2 and fibronectin peptides.	sp|Q8NCL4|GALT6_HUMAN	sp|Q8NCL4|GALT6_HUMAN Polypeptide N-acetylgalactosaminyltransferase 6 OS=Homo sapiens OX=9606 GN=GALNT6 PE=1 SV=2	1	2	2	2	5	71.158	177920	4399.3	40.4428
P63027	Vesicle-associated membrane protein 2	VAMP2	FUNCTION: Involved in the targeting and/or fusion of transport vesicles to their target membrane. Modulates the gating characteristics of the delayed rectifier voltage-dependent potassium channel KCNB1. {ECO:0000250|UniProtKB:P63045}.	sp|P63027|VAMP2_HUMAN	sp|P63027|VAMP2_HUMAN Vesicle-associated membrane protein 2 OS=Homo sapiens OX=9606 GN=VAMP2 PE=1 SV=3	1	3	1	1	34.5	12.663	276110	7470.7	36.9591
Q8IUH4	Palmitoyltransferase ZDHHC13	ZDHHC13	FUNCTION: Palmitoyltransferase for HTT and GAD2. May play a role in Mg(2+) transport. {ECO:0000250|UniProtKB:Q9CWU2}.	sp|Q8IUH4|ZDH13_HUMAN	sp|Q8IUH4|ZDH13_HUMAN Palmitoyltransferase ZDHHC13 OS=Homo sapiens OX=9606 GN=ZDHHC13 PE=1 SV=3	1	4	4	4	11.3	70.86	480970	14261	33.7262
Q9H8H2	Probable ATP-dependent RNA helicase DDX31	DDX31	FUNCTION: Probable ATP-dependent RNA helicase (By similarity). Plays a role in ribosome biogenesis and TP53/p53 regulation through its interaction with NPM1 (PubMed:23019224). {ECO:0000250, ECO:0000269|PubMed:23019224}.	sp|Q9H8H2|DDX31_HUMAN	sp|Q9H8H2|DDX31_HUMAN Probable ATP-dependent RNA helicase DDX31 OS=Homo sapiens OX=9606 GN=DDX31 PE=1 SV=2	1	2	2	2	4.1	94.086	272950	8249.2	33.0881
Q96BJ3	Axin interactor, dorsalization-associated protein	AIDA	FUNCTION: Acts as a ventralizing factor during embryogenesis. Inhibits axin-mediated JNK activation by binding axin and disrupting axin homodimerization. This in turn antagonizes a Wnt/beta-catenin-independent dorsalization pathway activated by AXIN/JNK-signaling (By similarity). {ECO:0000250}.	sp|Q96BJ3|AIDA_HUMAN	sp|Q96BJ3|AIDA_HUMAN Axin interactor, dorsalization-associated protein OS=Homo sapiens OX=9606 GN=AIDA PE=1 SV=1	1	1	1	1	4.2	35.023	181980	5917.2	30.7544
Q9BYG3	MKI67 FHA domain-interacting nucleolar phosphoprotein	NIFK		sp|Q9BYG3|MK67I_HUMAN	sp|Q9BYG3|MK67I_HUMAN MKI67 FHA domain-interacting nucleolar phosphoprotein OS=Homo sapiens OX=9606 GN=NIFK PE=1 SV=1	1	4	4	4	21.8	34.222	165960	6009.2	27.6177
Q14642	Inositol polyphosphate-5-phosphatase A	INPP5A	FUNCTION: Phosphatase that specifically hydrolyzes the 5-phosphate of inositol 1,4,5-trisphosphate to inositol 1,4-bisphosphate, and inositol 1,3,4,5-tetrasphosphate to inositol 1,3,4-trisphosphate. {ECO:0000269|PubMed:8013665, ECO:0000269|PubMed:8769125}.	sp|Q14642|I5P1_HUMAN	sp|Q14642|I5P1_HUMAN Inositol polyphosphate-5-phosphatase A OS=Homo sapiens OX=9606 GN=INPP5A PE=1 SV=1	1	2	2	2	10.4	47.819	86960	3185.4	27.2996
Q6Y1H2	Very-long-chain (3R)-3-hydroxyacyl-CoA dehydratase 2	HACD2	FUNCTION: Catalyzes the third of the four reactions of the long-chain fatty acids elongation cycle. This endoplasmic reticulum-bound enzymatic process, allows the addition of two carbons to the chain of long- and very long-chain fatty acids/VLCFAs per cycle. This enzyme catalyzes the dehydration of the 3-hydroxyacyl-CoA intermediate into trans-2,3-enoyl-CoA, within each cycle of fatty acid elonga…	sp|Q6Y1H2|HACD2_HUMAN	sp|Q6Y1H2|HACD2_HUMAN Very-long-chain (3R)-3-hydroxyacyl-CoA dehydratase 2 OS=Homo sapiens OX=9606 GN=HACD2 PE=1 SV=1	1	1	1	1	5.9	28.368	112630	4229.4	26.6303
Q9H2G9	Golgin-45	BLZF1	FUNCTION: Required for normal Golgi structure and for protein transport from the endoplasmic reticulum (ER) through the Golgi apparatus to the cell surface. {ECO:0000269|PubMed:11739401}.	sp|Q9H2G9|GO45_HUMAN	sp|Q9H2G9|GO45_HUMAN Golgin-45 OS=Homo sapiens OX=9606 GN=BLZF1 PE=1 SV=2	1	2	2	2	8	44.91	203230	7915.4	25.6753
Q8WUQ7	Splicing factor Cactin	CACTIN	FUNCTION: Involved in the regulation of innate immune response (PubMed:20829348). Acts as negative regulator of Toll-like receptor, interferon-regulatory factor (IRF) and canonical NF-kappa-B signaling pathways (PubMed:20829348, PubMed:26363554). Contributes to the regulation of transcriptional activation of NF-kappa-B target genes in response to endogenous proinflammatory stimuli (PubMed:2082934…	sp|Q8WUQ7|CATIN_HUMAN	sp|Q8WUQ7|CATIN_HUMAN Splicing factor Cactin OS=Homo sapiens OX=9606 GN=CACTIN PE=1 SV=3	1	4	4	4	7.7	88.701	117530	4604.1	25.5272
O95425	Supervillin	SVIL	FUNCTION: [Isoform 1]: Forms a high-affinity link between the actin cytoskeleton and the membrane. Is among the first costameric proteins to assemble during myogenesis and it contributes to myogenic membrane structure and differentiation (PubMed:12711699). Appears to be involved in myosin II assembly. May modulate myosin II regulation through MLCK during cell spreading, an initial step in cell mi…	sp|O95425|SVIL_HUMAN	sp|O95425|SVIL_HUMAN Supervillin OS=Homo sapiens OX=9606 GN=SVIL PE=1 SV=2	1	3	3	3	2.2	247.74	1291600	54679	23.6215
Q3MIT2	tRNA pseudouridine synthase Pus10	PUS10	FUNCTION: Protein with different functions depending on its subcellular location: involved in miRNA processing in the nucleus and acts as a tRNA pseudouridylate synthase in the cytoplasm (PubMed:31819270). In the cytoplasm, acts as a pseudouridylate synthase by catalyzing synthesis of pseudouridine(54) and pseudouridine(55) from uracil-54 and uracil-55, respectively, in the psi GC loop of a subse…	sp|Q3MIT2|PUS10_HUMAN	sp|Q3MIT2|PUS10_HUMAN tRNA pseudouridine synthase Pus10 OS=Homo sapiens OX=9606 GN=PUS10 PE=1 SV=1	1	2	2	2	6.6	60.243	76186	3808.8	20.0026
P54105	Methylosome subunit pICln	CLNS1A	FUNCTION: Involved in both the assembly of spliceosomal snRNPs and the methylation of Sm proteins (PubMed:21081503, PubMed:18984161). Chaperone that regulates the assembly of spliceosomal U1, U2, U4 and U5 small nuclear ribonucleoproteins (snRNPs), the building blocks of the spliceosome. Thereby, plays an important role in the splicing of cellular pre-mRNAs. Most spliceosomal snRNPs contain a com…	sp|P54105|ICLN_HUMAN	sp|P54105|ICLN_HUMAN Methylosome subunit pICln OS=Homo sapiens OX=9606 GN=CLNS1A PE=1 SV=1	1	4	4	4	25.7	26.215	649220	32795	19.7963
Q9NTJ4	Alpha-mannosidase 2C1	MAN2C1	FUNCTION: Cleaves alpha 1,2-, alpha 1,3-, and alpha 1,6-linked mannose residues from glycoproteins. Involved in the degradation of free oligosaccharides in the cytoplasm. {ECO:0000269|PubMed:16848760}.	sp|Q9NTJ4|MA2C1_HUMAN	sp|Q9NTJ4|MA2C1_HUMAN Alpha-mannosidase 2C1 OS=Homo sapiens OX=9606 GN=MAN2C1 PE=1 SV=1	1	2	2	2	2.9	115.83	233150	12088	19.2877
Q92830	Histone acetyltransferase KAT2A	KAT2A	FUNCTION: Protein lysine acyltransferase that can act as a acetyltransferase, glutaryltransferase or succinyltransferase, depending on the context (PubMed:29211711). Acts as a histone lysine succinyltransferase: catalyzes succinylation of histone H3 on 'Lys-79' (H3K79succ), with a maximum frequency around the transcription start sites of genes (PubMed:29211711). Succinylation of histones gives a …	sp|Q92830|KAT2A_HUMAN;sp|Q92831|KAT2B_HUMAN	sp|Q92830|KAT2A_HUMAN Histone acetyltransferase KAT2A OS=Homo sapiens OX=9606 GN=KAT2A PE=1 SV=3	2	4	4	4	6	93.924	149890	7900.8	18.9715
Q13472	DNA topoisomerase 3-alpha	TOP3A	FUNCTION: Releases the supercoiling and torsional tension of DNA introduced during the DNA replication and transcription by transiently cleaving and rejoining one strand of the DNA duplex. Introduces a single-strand break via transesterification at a target site in duplex DNA. The scissile phosphodiester is attacked by the catalytic tyrosine of the enzyme, resulting in the formation of a DNA-(5'-…	sp|Q13472|TOP3A_HUMAN	sp|Q13472|TOP3A_HUMAN DNA topoisomerase 3-alpha OS=Homo sapiens OX=9606 GN=TOP3A PE=1 SV=1	1	2	2	2	2.9	112.37	97020	5188.5	18.699
Q8WVJ2	NudC domain-containing protein 2	NUDCD2	FUNCTION: May regulate the LIS1/dynein pathway by stabilizing LIS1 with Hsp90 chaperone. {ECO:0000269|PubMed:20133715}.	sp|Q8WVJ2|NUDC2_HUMAN	sp|Q8WVJ2|NUDC2_HUMAN NudC domain-containing protein 2 OS=Homo sapiens OX=9606 GN=NUDCD2 PE=1 SV=1	1	3	3	3	24.2	17.676	240730	13254	18.1628
Q9H9Y6	DNA-directed RNA polymerase I subunit RPA2	POLR1B	FUNCTION: DNA-dependent RNA polymerase catalyzes the transcription of DNA into RNA using the four ribonucleoside triphosphates as substrates. Second largest core component of RNA polymerase I which synthesizes ribosomal RNA precursors. Proposed to contribute to the polymerase catalytic activity and forms the polymerase active center together with the largest subunit. Pol I is composed of mobile e…	sp|Q9H9Y6|RPA2_HUMAN	sp|Q9H9Y6|RPA2_HUMAN DNA-directed RNA polymerase I subunit RPA2 OS=Homo sapiens OX=9606 GN=POLR1B PE=1 SV=2	1	3	3	3	3.5	128.23	169420	9515.3	17.805
Q9BVJ7	Dual specificity protein phosphatase 23	DUSP23	FUNCTION: Protein phosphatase that mediates dephosphorylation of proteins phosphorylated on Tyr and Ser/Thr residues. In vitro, it can dephosphorylate p44-ERK1 (MAPK3) but not p54 SAPK-beta (MAPK10) in vitro. Able to enhance activation of JNK and p38 (MAPK14). {ECO:0000269|PubMed:15147733, ECO:0000269|PubMed:15201283}.	sp|Q9BVJ7|DUS23_HUMAN	sp|Q9BVJ7|DUS23_HUMAN Dual specificity protein phosphatase 23 OS=Homo sapiens OX=9606 GN=DUSP23 PE=1 SV=1	1	2	2	2	14.7	16.588	75410	4264.5	17.6832
Q9Y2H6	Fibronectin type-III domain-containing protein 3A	FNDC3A	FUNCTION: Mediates spermatid-Sertoli adhesion during spermatogenesis. {ECO:0000250}.	sp|Q9Y2H6|FND3A_HUMAN	sp|Q9Y2H6|FND3A_HUMAN Fibronectin type-III domain-containing protein 3A OS=Homo sapiens OX=9606 GN=FNDC3A PE=1 SV=4	1	1	1	1	1	131.85	28742	1790.3	16.0543
Q9NRC1	Suppressor of tumorigenicity 7 protein	ST7	FUNCTION: May act as a tumor suppressor. {ECO:0000269|PubMed:16474848}.	sp|Q9NRC1|ST7_HUMAN	sp|Q9NRC1|ST7_HUMAN Suppressor of tumorigenicity 7 protein OS=Homo sapiens OX=9606 GN=ST7 PE=1 SV=1	1	1	1	1	2.6	67.166	54526	3577.3	15.2422
P35749	Myosin-11	MYH11	FUNCTION: Muscle contraction.	sp|P35749|MYH11_HUMAN	sp|P35749|MYH11_HUMAN Myosin-11 OS=Homo sapiens OX=9606 GN=MYH11 PE=1 SV=3	1	12	1	1	7.3	227.34	329790	22639	14.5673
Q86YS6	Ras-related protein Rab-43	RAB43	FUNCTION: The small GTPases Rab are key regulators of intracellular membrane trafficking, from the formation of transport vesicles to their fusion with membranes. Rabs cycle between an inactive GDP-bound form and an active GTP-bound form that is able to recruit to membranes different set of downstream effectors directly responsible for vesicle formation, movement, tethering and fusion. The low in…	sp|Q86YS6|RAB43_HUMAN	sp|Q86YS6|RAB43_HUMAN Ras-related protein Rab-43 OS=Homo sapiens OX=9606 GN=RAB43 PE=1 SV=1	1	3	3	3	17.9	23.339	307830	21341	14.4243
Q7L5N7	Lysophosphatidylcholine acyltransferase 2	LPCAT2	FUNCTION: Exhibits both acyltransferase and acetyltransferase activities (PubMed:17182612, PubMed:20363836, PubMed:21498505). Catalyzes the conversion of lysophosphatidylcholine (1-acyl-sn-glycero-3-phosphocholine or LPC) into phosphatidylcholine (1,2-diacyl-sn-glycero-3-phosphocholine or PC) (PubMed:21498505). Catalyzes the conversion 1-acyl-sn-glycerol-3-phosphate (lysophosphatidic acid or LPA)…	sp|Q7L5N7|PCAT2_HUMAN	sp|Q7L5N7|PCAT2_HUMAN Lysophosphatidylcholine acyltransferase 2 OS=Homo sapiens OX=9606 GN=LPCAT2 PE=1 SV=1	1	3	3	3	9.9	60.207	278100	21138	13.1564
Q8IZQ1	WD repeat and FYVE domain-containing protein 3	WDFY3	FUNCTION: Required for selective macroautophagy (aggrephagy). Acts as an adapter protein by linking specific proteins destined for degradation to the core autophagic machinery members, such as the ATG5-ATG12-ATG16L E3-like ligase, SQSTM1 and LC3 (PubMed:20417604). Along with p62/SQSTM1, involved in the formation and autophagic degradation of cytoplasmic ubiquitin-containing inclusions (p62 bodies…	sp|Q8IZQ1|WDFY3_HUMAN	sp|Q8IZQ1|WDFY3_HUMAN WD repeat and FYVE domain-containing protein 3 OS=Homo sapiens OX=9606 GN=WDFY3 PE=1 SV=2	1	1	1	1	0.4	395.25	34168	2628	13.0015
Q96H20	Vacuolar-sorting protein SNF8	SNF8	FUNCTION: Component of the endosomal sorting complex required for transport II (ESCRT-II), which is required for multivesicular body (MVB) formation and sorting of endosomal cargo proteins into MVBs. The MVB pathway mediates delivery of transmembrane proteins into the lumen of the lysosome for degradation. The ESCRT-II complex is probably involved in the recruitment of the ESCRT-III complex. The …	sp|Q96H20|SNF8_HUMAN	sp|Q96H20|SNF8_HUMAN Vacuolar-sorting protein SNF8 OS=Homo sapiens OX=9606 GN=SNF8 PE=1 SV=1	1	2	2	2	13.6	28.864	170740	14587	11.7049
Q01804	OTU domain-containing protein 4	OTUD4	FUNCTION: Deubiquitinase which hydrolyzes the isopeptide bond between the ubiquitin C-terminus and the lysine epsilon-amino group of the target protein (PubMed:23827681, PubMed:25944111, PubMed:29395066). May negatively regulate inflammatory and pathogen recognition signaling in innate immune response. Upon phosphorylation at Ser-202 and Ser-204 residues, via IL-1 receptor and Toll-like receptor …	sp|Q01804|OTUD4_HUMAN	sp|Q01804|OTUD4_HUMAN OTU domain-containing protein 4 OS=Homo sapiens OX=9606 GN=OTUD4 PE=1 SV=4	1	7	7	7	10.4	124.04	998870	85421	11.6935
Q9NYL2	Mitogen-activated protein kinase kinase kinase 20	MAP3K20	FUNCTION: Stress-activated component of a protein kinase signal transduction cascade. Regulates the JNK and p38 pathways. Part of a signaling cascade that begins with the activation of the adrenergic receptor ADRA1B and leads to the activation of MAPK14. Pro-apoptotic. Role in regulation of S and G2 cell cycle checkpoint by direct phosphorylation of CHEK2 (PubMed:10924358, PubMed:11836244, PubMed…	sp|Q9NYL2|M3K20_HUMAN	sp|Q9NYL2|M3K20_HUMAN Mitogen-activated protein kinase kinase kinase 20 OS=Homo sapiens OX=9606 GN=MAP3K20 PE=1 SV=3	1	2	2	2	3.2	91.154	81325	7218.3	11.2665
P01116	GTPase KRas	KRAS	FUNCTION: Ras proteins bind GDP/GTP and possess intrinsic GTPase activity. Plays an important role in the regulation of cell proliferation (PubMed:23698361, PubMed:22711838). Plays a role in promoting oncogenic events by inducing transcriptional silencing of tumor suppressor genes (TSGs) in colorectal cancer (CRC) cells in a ZNF304-dependent manner (PubMed:24623306). {ECO:0000269|PubMed:22711838,…	sp|P01116|RASK_HUMAN	sp|P01116|RASK_HUMAN GTPase KRas OS=Homo sapiens OX=9606 GN=KRAS PE=1 SV=1	1	5	1	1	32.3	21.656	293550	26147	11.2269
P29558	RNA-binding motif, single-stranded-interacting protein 1	RBMS1	FUNCTION: Single-stranded DNA binding protein that interacts with the region upstream of the MYC gene. Binds specifically to the DNA sequence motif 5'-[AT]CT[AT][AT]T-3'. Probably has a role in DNA replication.	sp|P29558|RBMS1_HUMAN;sp|Q6XE24|RBMS3_HUMAN	sp|P29558|RBMS1_HUMAN RNA-binding motif, single-stranded-interacting protein 1 OS=Homo sapiens OX=9606 GN=RBMS1 PE=1 SV=3;sp|Q6XE24|RBMS3_HUMAN RNA-binding motif, single-stranded-interacting protein 3 OS=Homo sapiens OX=9606 GN=RBMS3 PE=1 SV=1	2	2	2	2	6.9	44.505	506950	45898	11.0451
Q9BZF3	Oxysterol-binding protein-related protein 6	OSBPL6	FUNCTION: Regulates cellular transport and efflux of cholesterol (PubMed:26941018). Plays a role in phosphatidylinositol-4-phophate (PI4P) turnover at the neuronal membrane (By similarity). Binds via its PH domain PI4P, phosphatidylinositol-4,5-diphosphate, phosphatidylinositol-3,4,5-triphosphate, and phosphatidic acid (By similarity). Weakly binds 25-hydroxycholesterol (PubMed:17428193). {ECO:00…	sp|Q9BZF3|OSBL6_HUMAN	sp|Q9BZF3|OSBL6_HUMAN Oxysterol-binding protein-related protein 6 OS=Homo sapiens OX=9606 GN=OSBPL6 PE=1 SV=1	1	2	2	2	2.8	106.3	205450	18834	10.9085
Q8N5C1	Calcium homeostasis modulator protein 5	CALHM5	FUNCTION: Pore-forming subunit of a voltage-gated ion channel. {ECO:0000250|UniProtKB:Q8IU99}.	sp|Q8N5C1|CAHM5_HUMAN	sp|Q8N5C1|CAHM5_HUMAN Calcium homeostasis modulator protein 5 OS=Homo sapiens OX=9606 GN=CALHM5 PE=1 SV=1	1	2	2	2	6.1	35.17	219790	20647	10.6451
Q13395	Probable methyltransferase TARBP1	TARBP1	FUNCTION: Probable S-adenosyl-L-methionine-dependent methyltransferase which methylates RNA molecules such as tRNAs. {ECO:0000305|PubMed:18412263}.; FUNCTION: (Microbial infection) In case of infection by HIV-1, it binds to the loop region of TAR RNA, a region also bound by RNA polymerase II (PubMed:7638159, PubMed:8626763, PubMed:8846792). Binding of TARBP1 and RNA polymerase II to HIV-1 TAR RNA…	sp|Q13395|TARB1_HUMAN	sp|Q13395|TARB1_HUMAN Probable methyltransferase TARBP1 OS=Homo sapiens OX=9606 GN=TARBP1 PE=1 SV=1	1	3	3	3	2.3	181.67	735700	70508	10.4343
P61018	Ras-related protein Rab-4B	RAB4B	FUNCTION: Protein transport. Probably involved in vesicular traffic (By similarity). {ECO:0000250}.	sp|P61018|RAB4B_HUMAN	sp|P61018|RAB4B_HUMAN Ras-related protein Rab-4B OS=Homo sapiens OX=9606 GN=RAB4B PE=1 SV=1	1	4	4	4	19.7	23.586	330430	31709	10.4207
Q9NQ50	39S ribosomal protein L40, mitochondrial	MRPL40		sp|Q9NQ50|RM40_HUMAN	sp|Q9NQ50|RM40_HUMAN 39S ribosomal protein L40, mitochondrial OS=Homo sapiens OX=9606 GN=MRPL40 PE=1 SV=1	1	4	4	4	28.6	24.49	911090	94448	9.64647
Q9UQV4	Lysosome-associated membrane glycoprotein 3	LAMP3	FUNCTION: May play a role in dendritic cell function and in adaptive immunity. {ECO:0000269|PubMed:9768752}.	sp|Q9UQV4|LAMP3_HUMAN	sp|Q9UQV4|LAMP3_HUMAN Lysosome-associated membrane glycoprotein 3 OS=Homo sapiens OX=9606 GN=LAMP3 PE=1 SV=3	1	1	1	1	3.8	44.346	45754	4782.2	9.56756
Q6UXN9	WD repeat-containing protein 82	WDR82	FUNCTION: Regulatory component of the SET1 complex implicated in the tethering of this complex to transcriptional start sites of active genes. Facilitates histone H3 'Lys-4' methylation via recruitment of the SETD1A or SETD1B to the 'Ser-5' phosphorylated C-terminal domain (CTD) of RNA polymerase II large subunit (POLR2A). Component of PTW/PP1 phosphatase complex, which plays a role in the contro…	sp|Q6UXN9|WDR82_HUMAN	sp|Q6UXN9|WDR82_HUMAN WD repeat-containing protein 82 OS=Homo sapiens OX=9606 GN=WDR82 PE=1 SV=1	1	3	3	3	14.7	35.079	1230100	132080	9.31329
Q8WV74	Mitochondrial coenzyme A diphosphatase NUDT8	NUDT8	FUNCTION: Probably mediates the hydrolysis of some nucleoside diphosphate derivatives. {ECO:0000250}.	sp|Q8WV74|NUDT8_HUMAN	sp|Q8WV74|NUDT8_HUMAN Mitochondrial coenzyme A diphosphatase NUDT8 OS=Homo sapiens OX=9606 GN=NUDT8 PE=1 SV=2	1	4	4	4	21.2	25.37	591520	64294	9.20024
Q96BI3	Gamma-secretase subunit APH-1A	APH1A	FUNCTION: Non-catalytic subunit of the gamma-secretase complex, an endoprotease complex that catalyzes the intramembrane cleavage of integral membrane proteins such as Notch receptors and APP (amyloid-beta precursor protein) (PubMed:12297508, PubMed:12522139, PubMed:12763021, PubMed:12679784, PubMed:25043039, PubMed:26280335, PubMed:30598546, PubMed:30630874). Required for normal gamma-secretase …	sp|Q96BI3|APH1A_HUMAN	sp|Q96BI3|APH1A_HUMAN Gamma-secretase subunit APH-1A OS=Homo sapiens OX=9606 GN=APH1A PE=1 SV=1	1	1	1	1	5.3	28.996	58818	6470	9.09088
Q96AA3	Protein RFT1 homolog	RFT1	FUNCTION: May be involved in N-linked oligosaccharide assembly. May participate in the translocation of oligosaccharide from the cytoplasmic side to the lumenal side of the endoplasmic reticulum membrane. {ECO:0000269|PubMed:18313027}.	sp|Q96AA3|RFT1_HUMAN	sp|Q96AA3|RFT1_HUMAN Protein RFT1 homolog OS=Homo sapiens OX=9606 GN=RFT1 PE=1 SV=1	1	3	3	3	7.8	60.335	470400	52107	9.02758
Q9HBL8	NmrA-like family domain-containing protein 1	NMRAL1	FUNCTION: Redox sensor protein. Undergoes restructuring and subcellular redistribution in response to changes in intracellular NADPH/NADP(+) levels. At low NADPH concentrations the protein is found mainly as a monomer, and binds argininosuccinate synthase (ASS1), the enzyme involved in nitric oxide synthesis. Association with ASS1 impairs its activity and reduces the production of nitric oxide, w…	sp|Q9HBL8|NMRL1_HUMAN	sp|Q9HBL8|NMRL1_HUMAN NmrA-like family domain-containing protein 1 OS=Homo sapiens OX=9606 GN=NMRAL1 PE=1 SV=1	1	3	3	3	13	33.344	308670	34602	8.92058
P51808	Dynein light chain Tctex-type 3	DYNLT3	FUNCTION: Acts as one of several non-catalytic accessory components of the cytoplasmic dynein 1 complex that are thought to be involved in linking dynein to cargos and to adapter proteins that regulate dynein function. Cytoplasmic dynein 1 acts as a motor for the intracellular retrograde motility of vesicles and organelles along microtubules. Probably binds BUB3 as part of transport cargo. Requir…	sp|P51808|DYLT3_HUMAN	sp|P51808|DYLT3_HUMAN Dynein light chain Tctex-type 3 OS=Homo sapiens OX=9606 GN=DYNLT3 PE=1 SV=1	1	1	1	1	14.7	13.062	265190	30600	8.66634
Q8WZ64	Arf-GAP with Rho-GAP domain, ANK repeat and PH domain-containing protein 2	ARAP2	FUNCTION: Phosphatidylinositol 3,4,5-trisphosphate-dependent GTPase-activating protein that modulates actin cytoskeleton remodeling by regulating ARF and RHO family members. Is activated by phosphatidylinositol 3,4,5-trisphosphate (PtdIns(3,4,5)P3) binding. Can be activated by phosphatidylinositol 3,4-bisphosphate (PtdIns(3,4,5)P2) binding, albeit with lower efficiency (By similarity). {ECO:00002…	sp|Q8WZ64|ARAP2_HUMAN	sp|Q8WZ64|ARAP2_HUMAN Arf-GAP with Rho-GAP domain, ANK repeat and PH domain-containing protein 2 OS=Homo sapiens OX=9606 GN=ARAP2 PE=1 SV=3	1	1	1	1	0.8	193.45	212850	24791	8.58578
O94887	FERM, ARHGEF and pleckstrin domain-containing protein 2	FARP2	FUNCTION: Functions as guanine nucleotide exchange factor that activates RAC1. May have relatively low activity. Plays a role in the response to class 3 semaphorins and remodeling of the actin cytoskeleton. Plays a role in TNFSF11-mediated osteoclast differentiation, especially in podosome rearrangement and reorganization of the actin cytoskeleton. Regulates the activation of ITGB3, integrin sign…	sp|O94887|FARP2_HUMAN	sp|O94887|FARP2_HUMAN FERM, ARHGEF and pleckstrin domain-containing protein 2 OS=Homo sapiens OX=9606 GN=FARP2 PE=1 SV=3	1	2	2	2	3.2	119.89	55578	6777.4	8.20049
Q86XK3	Swi5-dependent recombination DNA repair protein 1 homolog	SFR1	FUNCTION: Component of the SWI5-SFR1 complex, a complex required for double-strand break repair via homologous recombination (PubMed:21252223). Acts as a transcriptional modulator for ESR1 (PubMed:23874500). {ECO:0000269|PubMed:21252223, ECO:0000269|PubMed:23874500}.	sp|Q86XK3|SFR1_HUMAN	sp|Q86XK3|SFR1_HUMAN Swi5-dependent recombination DNA repair protein 1 homolog OS=Homo sapiens OX=9606 GN=SFR1 PE=1 SV=2	1	3	3	3	19.6	28.261	266050	32765	8.11995
Q8N0W3	L-fucose kinase	FCSK	FUNCTION: Takes part in the salvage pathway for reutilization of fucose from the degradation of oligosaccharides. {ECO:0000269|PubMed:30503518}.	sp|Q8N0W3|FCSK_HUMAN	sp|Q8N0W3|FCSK_HUMAN L-fucose kinase OS=Homo sapiens OX=9606 GN=FCSK PE=1 SV=2	1	1	1	1	1.9	117.62	53366	6745.9	7.91088
P62491	Ras-related protein Rab-11A	RAB11A	FUNCTION: The small GTPases Rab are key regulators of intracellular membrane trafficking, from the formation of transport vesicles to their fusion with membranes. Rabs cycle between an inactive GDP-bound form and an active GTP-bound form that is able to recruit to membranes different set of downstream effectors directly responsible for vesicle formation, movement, tethering and fusion. The small …	sp|P62491|RB11A_HUMAN	sp|P62491|RB11A_HUMAN Ras-related protein Rab-11A OS=Homo sapiens OX=9606 GN=RAB11A PE=1 SV=3	1	12	2	2	67.1	24.393	268980	34389	7.82169
Q92736	Ryanodine receptor 2	RYR2	FUNCTION: Calcium channel that mediates the release of Ca(2+) from the sarcoplasmic reticulum into the cytoplasm and thereby plays a key role in triggering cardiac muscle contraction. Aberrant channel activation can lead to cardiac arrhythmia. In cardiac myocytes, calcium release is triggered by increased Ca(2+) levels due to activation of the L-type calcium channel CACNA1C. The calcium channel a…	sp|Q92736|RYR2_HUMAN	sp|Q92736|RYR2_HUMAN Ryanodine receptor 2 OS=Homo sapiens OX=9606 GN=RYR2 PE=1 SV=3	1	1	1	1	0.3	564.56	758330	100690	7.53133
Q13951	Core-binding factor subunit beta	CBFB	FUNCTION: Forms the heterodimeric complex core-binding factor (CBF) with RUNX family proteins (RUNX1, RUNX2, and RUNX3). RUNX members modulate the transcription of their target genes through recognizing the core consensus binding sequence 5'-TGTGGT-3', or very rarely, 5'-TGCGGT-3', within their regulatory regions via their runt domain, while CBFB is a non-DNA-binding regulatory subunit that allos…	sp|Q13951|PEBB_HUMAN	sp|Q13951|PEBB_HUMAN Core-binding factor subunit beta OS=Homo sapiens OX=9606 GN=CBFB PE=1 SV=2	1	3	3	3	21.4	21.508	477910	64103	7.45535
Q9Y4C2	TRPM8 channel-associated factor 1	TCAF1	FUNCTION: Positively regulates the plasma membrane cation channel TRPM8 activity. Involved in the recruitment of TRPM8 to the cell surface. Promotes prostate cancer cell migration inhibition in a TRPM8-dependent manner. {ECO:0000269|PubMed:25559186}.	sp|Q9Y4C2|TCAF1_HUMAN	sp|Q9Y4C2|TCAF1_HUMAN TRPM8 channel-associated factor 1 OS=Homo sapiens OX=9606 GN=TCAF1 PE=1 SV=3	1	2	2	2	3.8	102.12	135620	18241	7.4349
Q9NZJ4	Sacsin	SACS	FUNCTION: Co-chaperone which acts as a regulator of the Hsp70 chaperone machinery and may be involved in the processing of other ataxia-linked proteins. {ECO:0000269|PubMed:19208651}.	sp|Q9NZJ4|SACS_HUMAN	sp|Q9NZJ4|SACS_HUMAN Sacsin OS=Homo sapiens OX=9606 GN=SACS PE=1 SV=2	1	3	3	3	0.9	521.12	1196400	161070	7.42783
Q96JC9	ELL-associated factor 1	EAF1	FUNCTION: Acts as a transcriptional transactivator of ELL and ELL2 elongation activities. {ECO:0000269|PubMed:11418481, ECO:0000269|PubMed:16006523}.	sp|Q96JC9|EAF1_HUMAN	sp|Q96JC9|EAF1_HUMAN ELL-associated factor 1 OS=Homo sapiens OX=9606 GN=EAF1 PE=1 SV=1	1	1	1	1	6.3	29.042	33292	4516.2	7.37168
O75494	Serine/arginine-rich splicing factor 10	SRSF10	FUNCTION: Splicing factor that in its dephosphorylated form acts as a general repressor of pre-mRNA splicing (PubMed:11684676, PubMed:12419250, PubMed:14765198). Seems to interfere with the U1 snRNP 5'-splice recognition of SNRNP70 (PubMed:14765198). Required for splicing repression in M-phase cells and after heat shock (PubMed:14765198). Also acts as a splicing factor that specifically promotes …	sp|O75494|SRS10_HUMAN	sp|O75494|SRS10_HUMAN Serine/arginine-rich splicing factor 10 OS=Homo sapiens OX=9606 GN=SRSF10 PE=1 SV=1	1	2	2	2	10.3	31.3	210030	28720	7.31302
Q9H1I8	Activating signal cointegrator 1 complex subunit 2	ASCC2	FUNCTION: Plays a role in DNA damage repair as component of the ASCC complex. Recruits ASCC3 and ALKBH3 to sites of DNA damage by binding to polyubiquitinated proteins that have 'Lys-63'-linked polyubiquitin chains (PubMed:29144457). Part of the ASC-1 complex that enhances NF-kappa-B, SRF and AP1 transactivation (PubMed:12077347). {ECO:0000269|PubMed:12077347, ECO:0000269|PubMed:29144457}.	sp|Q9H1I8|ASCC2_HUMAN	sp|Q9H1I8|ASCC2_HUMAN Activating signal cointegrator 1 complex subunit 2 OS=Homo sapiens OX=9606 GN=ASCC2 PE=1 SV=3	1	4	4	4	9	86.359	454960	62532	7.27563
Q96HA8	Protein N-terminal glutamine amidohydrolase	NTAQ1	FUNCTION: Mediates the side-chain deamidation of N-terminal glutamine residues to glutamate, an important step in N-end rule pathway of protein degradation. Conversion of the resulting N-terminal glutamine to glutamate renders the protein susceptible to arginylation, polyubiquitination and degradation as specified by the N-end rule. Does not act on substrates with internal or C-terminal glutamine…	sp|Q96HA8|NTAQ1_HUMAN	sp|Q96HA8|NTAQ1_HUMAN Protein N-terminal glutamine amidohydrolase OS=Homo sapiens OX=9606 GN=NTAQ1 PE=1 SV=2	1	2	2	2	12.2	23.679	49249	6887.7	7.15028
Q9NX63	MICOS complex subunit MIC19	CHCHD3	FUNCTION: Component of the MICOS complex, a large protein complex of the mitochondrial inner membrane that plays crucial roles in the maintenance of crista junctions, inner membrane architecture, and formation of contact sites to the outer membrane. Has also been shown to function as a transcription factor which binds to the BAG1 promoter and represses BAG1 transcription. Plays an important role …	sp|Q9NX63|MIC19_HUMAN	sp|Q9NX63|MIC19_HUMAN MICOS complex subunit MIC19 OS=Homo sapiens OX=9606 GN=CHCHD3 PE=1 SV=1	1	1	1	1	6.6	26.152	66033	9326.9	7.07984
Q9Y625	Glypican-6	GPC6	FUNCTION: Cell surface proteoglycan that bears heparan sulfate. Putative cell surface coreceptor for growth factors, extracellular matrix proteins, proteases and anti-proteases (By similarity). Enhances migration and invasion of cancer cells through WNT5A signaling. {ECO:0000250, ECO:0000269|PubMed:21871017}.	sp|Q9Y625|GPC6_HUMAN	sp|Q9Y625|GPC6_HUMAN Glypican-6 OS=Homo sapiens OX=9606 GN=GPC6 PE=1 SV=1	1	2	2	2	5.9	62.735	124860	17649	7.07462
P57738	T-cell leukemia translocation-altered gene protein	TCTA	FUNCTION: May be required for cellular fusion during osteoclastogenesis. {ECO:0000269|PubMed:19560569}.	sp|P57738|TCTA_HUMAN	sp|P57738|TCTA_HUMAN T-cell leukemia translocation-altered gene protein OS=Homo sapiens OX=9606 GN=TCTA PE=1 SV=1	1	1	1	1	25.2	11.341	90914	12936	7.02798
Q9UDY4	DnaJ homolog subfamily B member 4	DNAJB4	FUNCTION: Probable chaperone. Stimulates ATP hydrolysis and the folding of unfolded proteins mediated by HSPA1A/B (in vitro) (PubMed:24318877). {ECO:0000269|PubMed:24318877}.	sp|Q9UDY4|DNJB4_HUMAN	sp|Q9UDY4|DNJB4_HUMAN DnaJ homolog subfamily B member 4 OS=Homo sapiens OX=9606 GN=DNAJB4 PE=1 SV=1	1	2	1	1	8	37.806	84018	12468	6.73869
Q5XKP0	MICOS complex subunit MIC13	MICOS13	FUNCTION: Component of the MICOS complex, a large protein complex of the mitochondrial inner membrane that plays crucial roles in the maintenance of crista junctions, inner membrane architecture, and formation of contact sites to the outer membrane. Constituent of mature MICOS complex, it is required for the formation of cristae junction (CJ) and maintenance of cristae morphology. Required for th…	sp|Q5XKP0|MIC13_HUMAN	sp|Q5XKP0|MIC13_HUMAN MICOS complex subunit MIC13 OS=Homo sapiens OX=9606 GN=MICOS13 PE=1 SV=1	1	1	1	1	16.9	13.087	86352	12867	6.71112
Q9NYF8	Bcl-2-associated transcription factor 1	BCLAF1	FUNCTION: Death-promoting transcriptional repressor. May be involved in cyclin-D1/CCND1 mRNA stability through the SNARP complex which associates with both the 3'end of the CCND1 gene and its mRNA. {ECO:0000269|PubMed:18794151}.	sp|Q9NYF8|BCLF1_HUMAN	sp|Q9NYF8|BCLF1_HUMAN Bcl-2-associated transcription factor 1 OS=Homo sapiens OX=9606 GN=BCLAF1 PE=1 SV=2	1	4	4	4	6.7	106.12	254910	38752	6.57798
Q96CW5	Gamma-tubulin complex component 3	TUBGCP3	FUNCTION: Gamma-tubulin complex is necessary for microtubule nucleation at the centrosome.	sp|Q96CW5|GCP3_HUMAN	sp|Q96CW5|GCP3_HUMAN Gamma-tubulin complex component 3 OS=Homo sapiens OX=9606 GN=TUBGCP3 PE=1 SV=2	1	3	3	3	3.7	103.57	80504	12368	6.50906
Q9Y4K0	Lysyl oxidase homolog 2	LOXL2	FUNCTION: Mediates the post-translational oxidative deamination of lysine residues on target proteins leading to the formation of deaminated lysine (allysine) (PubMed:27735137). Acts as a transcription corepressor and specifically mediates deamination of trimethylated 'Lys-4' of histone H3 (H3K4me3), a specific tag for epigenetic transcriptional activation (PubMed:27735137). Shows no activity aga…	sp|Q9Y4K0|LOXL2_HUMAN	sp|Q9Y4K0|LOXL2_HUMAN Lysyl oxidase homolog 2 OS=Homo sapiens OX=9606 GN=LOXL2 PE=1 SV=1	1	3	3	3	5	86.724	820690	126380	6.49383
Q16777	Histone H2A type 2-C	H2AC20	FUNCTION: Core component of nucleosome. Nucleosomes wrap and compact DNA into chromatin, limiting DNA accessibility to the cellular machineries which require DNA as a template. Histones thereby play a central role in transcription regulation, DNA repair, DNA replication and chromosomal stability. DNA accessibility is regulated via a complex set of post-translational modifications of histones, als…	sp|Q16777|H2A2C_HUMAN;sp|Q6FI13|H2A2A_HUMAN	sp|Q16777|H2A2C_HUMAN Histone H2A type 2-C OS=Homo sapiens OX=9606 GN=H2AC20 PE=1 SV=4;sp|Q6FI13|H2A2A_HUMAN Histone H2A type 2-A OS=Homo sapiens OX=9606 GN=H2AC19 PE=1 SV=3	2	4	1	1	49.6	13.988	180520	27993	6.44876
Q8N0Z8	tRNA pseudouridine synthase-like 1	PUSL1		sp|Q8N0Z8|PUSL1_HUMAN	sp|Q8N0Z8|PUSL1_HUMAN tRNA pseudouridine synthase-like 1 OS=Homo sapiens OX=9606 GN=PUSL1 PE=1 SV=1	1	4	4	4	23.1	33.232	683250	106440	6.41911
Q8N1W1	Rho guanine nucleotide exchange factor 28	ARHGEF28	FUNCTION: Functions as a RHOA-specific guanine nucleotide exchange factor regulating signaling pathways downstream of integrins and growth factor receptors. Functions in axonal branching, synapse formation and dendritic morphogenesis. Functions also in focal adhesion formation, cell motility and B-lymphocytes activation. May regulate NEFL expression and aggregation and play a role in apoptosis (B…	sp|Q8N1W1|ARG28_HUMAN	sp|Q8N1W1|ARG28_HUMAN Rho guanine nucleotide exchange factor 28 OS=Homo sapiens OX=9606 GN=ARHGEF28 PE=1 SV=3	1	1	1	1	0.8	191.89	40357	6291.4	6.41463
Q9BRX9	WD repeat domain-containing protein 83	WDR83	FUNCTION: Molecular scaffold protein for various multimeric protein complexes. Acts as a module in the assembly of a multicomponent scaffold for the ERK pathway, linking ERK responses to specific agonists. At low concentrations it enhances ERK activation, whereas high concentrations lead to the inhibition of ERK activation. Also involved in response to hypoxia by acting as a negative regulator of…	sp|Q9BRX9|WDR83_HUMAN	sp|Q9BRX9|WDR83_HUMAN WD repeat domain-containing protein 83 OS=Homo sapiens OX=9606 GN=WDR83 PE=1 SV=1	1	3	3	3	17.8	34.342	74412	12040	6.1804
Q9BY42	Replication termination factor 2	RTF2	FUNCTION: Replication termination factor which is a component of the elongating replisome (Probable). Required for ATR pathway signaling upon DNA damage and has a positive activity during DNA replication. Might function to facilitate fork pausing at replication fork barriers like the rDNA. May be globally required to stimulate ATR signaling after the fork stalls or encounters a lesion (Probable).…	sp|Q9BY42|RTF2_HUMAN	sp|Q9BY42|RTF2_HUMAN Replication termination factor 2 OS=Homo sapiens OX=9606 GN=RTF2 PE=1 SV=3	1	2	2	2	11.4	33.886	86665	14043	6.1714
O75891	Cytosolic 10-formyltetrahydrofolate dehydrogenase	ALDH1L1		sp|O75891|AL1L1_HUMAN	sp|O75891|AL1L1_HUMAN Cytosolic 10-formyltetrahydrofolate dehydrogenase OS=Homo sapiens OX=9606 GN=ALDH1L1 PE=1 SV=2	1	1	1	1	1.4	98.828	274080	44444	6.16686
Q6P1X5	Transcription initiation factor TFIID subunit 2	TAF2	FUNCTION: Transcription factor TFIID is one of the general factors required for accurate and regulated initiation by RNA polymerase II. TFIID is a multimeric protein complex that plays a central role in mediating promoter responses to various activators and repressors. It requires core promoter-specific cofactors for productive transcription stimulation. TAF2 stabilizes TFIID binding to core prom…	sp|Q6P1X5|TAF2_HUMAN	sp|Q6P1X5|TAF2_HUMAN Transcription initiation factor TFIID subunit 2 OS=Homo sapiens OX=9606 GN=TAF2 PE=1 SV=3	1	2	2	2	2.1	136.97	99602	16227	6.13804
Q9UKY4	Protein O-mannosyl-transferase 2	POMT2	FUNCTION: Transfers mannosyl residues to the hydroxyl group of serine or threonine residues. Coexpression of both POMT1 and POMT2 is necessary for enzyme activity, expression of either POMT1 or POMT2 alone is insufficient (PubMed:14699049, PubMed:28512129). Essentially dedicated to O-mannosylation of alpha-DAG1 and few other proteins but not of cadherins and protocaherins (PubMed:28512129). {ECO:…	sp|Q9UKY4|POMT2_HUMAN	sp|Q9UKY4|POMT2_HUMAN Protein O-mannosyl-transferase 2 OS=Homo sapiens OX=9606 GN=POMT2 PE=1 SV=2	1	3	3	3	6.5	84.213	326060	53212	6.12757
O15084	Serine/threonine-protein phosphatase 6 regulatory ankyrin repeat subunit A	ANKRD28	FUNCTION: Putative regulatory subunit of protein phosphatase 6 (PP6) that may be involved in the recognition of phosphoprotein substrates. Involved in the PP6-mediated dephosphorylation of NFKBIE opposing its degradation in response to TNF-alpha. Selectively inhibits the phosphatase activity of PPP1C. Targets PPP1C to modulate HNRPK phosphorylation. {ECO:0000269|PubMed:16564677, ECO:0000269|PubMe…	sp|O15084|ANR28_HUMAN;sp|Q8N8A2|ANR44_HUMAN	sp|O15084|ANR28_HUMAN Serine/threonine-protein phosphatase 6 regulatory ankyrin repeat subunit A OS=Homo sapiens OX=9606 GN=ANKRD28 PE=1 SV=5	2	6	6	6	9.9	112.96	245050	40253	6.08775
Q8NCH0	Carbohydrate sulfotransferase 14	CHST14	FUNCTION: Catalyzes the transfer of sulfate to position 4 of the N-acetylgalactosamine (GalNAc) residue of dermatan sulfate. Plays a pivotal role in the formation of 4-0-sulfated IdoA blocks in dermatan sulfate. Transfers sulfate to the C-4 hydroxyl of beta1,4-linked GalNAc that is substituted with an alpha-linked iduronic acid (IdoUA) at the C-3 hydroxyl. Transfers sulfate more efficiently to Ga…	sp|Q8NCH0|CHSTE_HUMAN	sp|Q8NCH0|CHSTE_HUMAN Carbohydrate sulfotransferase 14 OS=Homo sapiens OX=9606 GN=CHST14 PE=1 SV=2	1	4	4	4	13.6	42.996	785480	129330	6.07346
P17544	Cyclic AMP-dependent transcription factor ATF-7	ATF7	FUNCTION: Plays important functions in early cell signaling. Binds the cAMP response element (CRE) (consensus: 5'-GTGACGT[AG][AG]-3'), a sequence present in many viral and cellular promoters. Activator of the NF-ELAM1/delta-A site of the E-selectin promoter. Has no intrinsic transcriptional activity, but activates transcription on formation of JUN or FOS heterodimers. Also can bind TRE promoter s…	sp|P17544|ATF7_HUMAN	sp|P17544|ATF7_HUMAN Cyclic AMP-dependent transcription factor ATF-7 OS=Homo sapiens OX=9606 GN=ATF7 PE=1 SV=3	1	2	2	2	8.5	51.756	994900	166750	5.96642
P55265	Double-stranded RNA-specific adenosine deaminase	ADAR	FUNCTION: Catalyzes the hydrolytic deamination of adenosine to inosine in double-stranded RNA (dsRNA) referred to as A-to-I RNA editing (PubMed:7972084, PubMed:7565688, PubMed:12618436). This may affect gene expression and function in a number of ways that include mRNA translation by changing codons and hence the amino acid sequence of proteins; pre-mRNA splicing by altering splice site recogniti…	sp|P55265|DSRAD_HUMAN	sp|P55265|DSRAD_HUMAN Double-stranded RNA-specific adenosine deaminase OS=Homo sapiens OX=9606 GN=ADAR PE=1 SV=4	1	6	6	6	6.7	136.06	293810	49262	5.96423
Q4V326	G antigen 2E	GAGE2E		sp|Q4V326|GAG2E_HUMAN;sp|P0DTW1|GAGE1_HUMAN;sp|P0DSO3|GAGE4_HUMAN;sp|P0CL82|GG12I_HUMAN;sp|P0CL81|GG12G_HUMAN;sp|P0CL80|GG12F_HUMAN;sp|O76087|GAGE7_HUMAN	sp|Q4V326|GAG2E_HUMAN G antigen 2E OS=Homo sapiens OX=9606 GN=GAGE2E PE=3 SV=2;sp|P0DTW1|GAGE1_HUMAN G antigen 1 OS=Homo sapiens OX=9606 GN=GAGE1 PE=1 SV=1;sp|P0DSO3|GAGE4_HUMAN G antigen 4 OS=Homo sapiens OX=9606 GN=GAGE4 PE=5 SV=1;sp|P0CL82|GG12I_HUMAN G	7	1	1	1	31.8	12.217	262500	44130	5.94833
Q5TC84	Opioid growth factor receptor-like protein 1	OGFRL1		sp|Q5TC84|OGRL1_HUMAN	sp|Q5TC84|OGRL1_HUMAN Opioid growth factor receptor-like protein 1 OS=Homo sapiens OX=9606 GN=OGFRL1 PE=2 SV=1	1	1	1	1	2	51.251	30963	5274.5	5.87032
Q9BRJ7	Tudor-interacting repair regulator protein	NUDT16L1	FUNCTION: Key regulator of TP53BP1 required to stabilize TP53BP1 and regulate its recruitment to chromatin (PubMed:28241136). In absence of DNA damage, interacts with the tandem Tudor-like domain of TP53BP1, masking the region that binds histone H4 dimethylated at 'Lys-20' (H4K20me2), thereby preventing TP53BP1 recruitment to chromatin and maintaining TP53BP1 localization to the nucleus (PubMed:2…	sp|Q9BRJ7|TIRR_HUMAN	sp|Q9BRJ7|TIRR_HUMAN Tudor-interacting repair regulator protein OS=Homo sapiens OX=9606 GN=NUDT16L1 PE=1 SV=1	1	1	1	1	8.1	23.338	92811	15821	5.86632
Q9BVA6	Protein adenylyltransferase FICD	FICD	FUNCTION: Protein that can both mediate the addition of adenosine 5'-monophosphate (AMP) to specific residues of target proteins (AMPylation), and the removal of the same modification from target proteins (de-AMPylation), depending on the context (By similarity). The side chain of Glu-231 determines which of the two opposing activities (AMPylase or de-AMPylase) will take place (By similarity). Ac…	sp|Q9BVA6|FICD_HUMAN	sp|Q9BVA6|FICD_HUMAN Protein adenylyltransferase FICD OS=Homo sapiens OX=9606 GN=FICD PE=1 SV=2	1	2	2	2	6.6	51.777	129340	22051	5.86549
Q9BQ15	SOSS complex subunit B1	NABP2	FUNCTION: Component of the SOSS complex, a multiprotein complex that functions downstream of the MRN complex to promote DNA repair and G2/M checkpoint. In the SOSS complex, acts as a sensor of single-stranded DNA that binds to single-stranded DNA, in particular to polypyrimidines. The SOSS complex associates with DNA lesions and influences diverse endpoints in the cellular DNA damage response inc…	sp|Q9BQ15|SOSB1_HUMAN	sp|Q9BQ15|SOSB1_HUMAN SOSS complex subunit B1 OS=Homo sapiens OX=9606 GN=NABP2 PE=1 SV=1	1	1	1	1	6.2	22.338	13813	2434.9	5.67292
Q9UII4	E3 ISG15--protein ligase HERC5	HERC5	FUNCTION: Major E3 ligase for ISG15 conjugation. Acts as a positive regulator of innate antiviral response in cells induced by interferon. Functions as part of the ISGylation machinery that recognizes target proteins in a broad and relatively non-specific manner. Catalyzes ISGylation of IRF3 which results in sustained activation, it attenuates IRF3-PIN1 interaction, which antagonizes IRF3 ubiquit…	sp|Q9UII4|HERC5_HUMAN	sp|Q9UII4|HERC5_HUMAN E3 ISG15--protein ligase HERC5 OS=Homo sapiens OX=9606 GN=HERC5 PE=1 SV=2	1	6	6	6	9	116.85	223740	39545	5.65786
Q9P0S3	ORM1-like protein 1	ORMDL1	FUNCTION: Negative regulator of sphingolipid synthesis. {ECO:0000269|PubMed:20182505}.	sp|Q9P0S3|ORML1_HUMAN	sp|Q9P0S3|ORML1_HUMAN ORM1-like protein 1 OS=Homo sapiens OX=9606 GN=ORMDL1 PE=1 SV=1	1	2	1	1	22.9	17.371	26936	4761.1	5.65752
Q4L180	Filamin A-interacting protein 1-like	FILIP1L	FUNCTION: Acts as a regulator of the antiangiogenic activity on endothelial cells. When overexpressed in endothelial cells, leads to inhibition of cell proliferation and migration and an increase in apoptosis. Inhibits melanoma growth When expressed in tumor-associated vasculature. {ECO:0000269|PubMed:18794120}.	sp|Q4L180|FIL1L_HUMAN	sp|Q4L180|FIL1L_HUMAN Filamin A-interacting protein 1-like OS=Homo sapiens OX=9606 GN=FILIP1L PE=1 SV=2	1	1	1	1	1.9	130.38	170170	30325	5.61154
P51798	H(+)/Cl(-) exchange transporter 7	CLCN7	FUNCTION: Slowly voltage-gated channel mediating the exchange of chloride ions against protons (PubMed:18449189, PubMed:21527911). Functions as antiporter and contributes to the acidification of the lysosome lumen and may be involved in maintaining lysosomal pH (PubMed:18449189, PubMed:21527911, PubMed:31155284). The CLC channel family contains both chloride channels and proton-coupled anion tran…	sp|P51798|CLCN7_HUMAN	sp|P51798|CLCN7_HUMAN H(+)/Cl(-) exchange transporter 7 OS=Homo sapiens OX=9606 GN=CLCN7 PE=1 SV=2	1	2	2	2	2.9	88.678	11264	2010.5	5.60259
Q9NPR2	Semaphorin-4B	SEMA4B	FUNCTION: Inhibits axonal extension by providing local signals to specify territories inaccessible for growing axons. {ECO:0000250}.	sp|Q9NPR2|SEM4B_HUMAN	sp|Q9NPR2|SEM4B_HUMAN Semaphorin-4B OS=Homo sapiens OX=9606 GN=SEMA4B PE=1 SV=4	1	1	1	1	1.9	92.765	84724	15168	5.58571
Q9Y5R4	MTRF1L release factor glutamine methyltransferase	HEMK1	FUNCTION: N5-glutamine methyltransferase responsible for the methylation of the glutamine residue in the universally conserved GGQ motif of the mitochondrial translation release factor MTRF1L. {ECO:0000269|PubMed:18541145}.	sp|Q9Y5R4|HEMK1_HUMAN	sp|Q9Y5R4|HEMK1_HUMAN MTRF1L release factor glutamine methyltransferase OS=Homo sapiens OX=9606 GN=HEMK1 PE=1 SV=1	1	2	2	2	8	38.23	132920	24097	5.51604
Q9BUL5	PHD finger protein 23	PHF23	FUNCTION: Acts as a negative regulator of autophagy, through promoting ubiquitination and degradation of LRSAM1, an E3 ubiquitin ligase that promotes autophagy in response to starvation or infecting bacteria. {ECO:0000269|PubMed:25484098}.	sp|Q9BUL5|PHF23_HUMAN	sp|Q9BUL5|PHF23_HUMAN PHD finger protein 23 OS=Homo sapiens OX=9606 GN=PHF23 PE=1 SV=1	1	1	1	1	4.5	43.818	42495	7734.1	5.4945
Q96R06	Sperm-associated antigen 5	SPAG5	FUNCTION: Essential component of the mitotic spindle required for normal chromosome segregation and progression into anaphase (PubMed:11724960, PubMed:12356910, PubMed:27462074). Required for chromosome alignment, normal timing of sister chromatid segregation, and maintenance of spindle pole architecture (PubMed:17664331, PubMed:27462074). In complex with SKAP, promotes stable microtubule-kinetoc…	sp|Q96R06|SPAG5_HUMAN	sp|Q96R06|SPAG5_HUMAN Sperm-associated antigen 5 OS=Homo sapiens OX=9606 GN=SPAG5 PE=1 SV=2	1	2	2	2	2.5	134.42	81535	14915	5.46664
Q5MIZ7	Serine/threonine-protein phosphatase 4 regulatory subunit 3B	PPP4R3B	FUNCTION: Regulatory subunit of serine/threonine-protein phosphatase 4 (PP4). May regulate the activity of PPP4C at centrosomal microtubule organizing centers.	sp|Q5MIZ7|P4R3B_HUMAN	sp|Q5MIZ7|P4R3B_HUMAN Serine/threonine-protein phosphatase 4 regulatory subunit 3B OS=Homo sapiens OX=9606 GN=PPP4R3B PE=1 SV=2	1	7	3	3	10.1	97.457	64909	11921	5.44493
Q6SJ93	Serine protease FAM111B	FAM111B		sp|Q6SJ93|F111B_HUMAN	sp|Q6SJ93|F111B_HUMAN Serine protease FAM111B OS=Homo sapiens OX=9606 GN=FAM111B PE=1 SV=1	1	2	2	2	5.6	84.673	192560	35494	5.42514
Q09472	Histone acetyltransferase p300	EP300	FUNCTION: Functions as histone acetyltransferase and regulates transcription via chromatin remodeling (PubMed:23415232, PubMed:23934153, PubMed:8945521). Acetylates all four core histones in nucleosomes. Histone acetylation gives an epigenetic tag for transcriptional activation (PubMed:23415232, PubMed:23934153, PubMed:8945521). Mediates cAMP-gene regulation by binding specifically to phosphoryla…	sp|Q09472|EP300_HUMAN;sp|Q92793|CBP_HUMAN	sp|Q09472|EP300_HUMAN Histone acetyltransferase p300 OS=Homo sapiens OX=9606 GN=EP300 PE=1 SV=2;sp|Q92793|CBP_HUMAN CREB-binding protein OS=Homo sapiens OX=9606 GN=CREBBP PE=1 SV=3	2	3	3	3	1.6	264.16	135360	25250	5.36079
O43805	Microtubule nucleation factor SSNA1	SSNA1		sp|O43805|SSNA1_HUMAN	sp|O43805|SSNA1_HUMAN Microtubule nucleation factor SSNA1 OS=Homo sapiens OX=9606 GN=SSNA1 PE=1 SV=2	1	1	1	1	13.4	13.596	199500	37847	5.27122
O95427	GPI ethanolamine phosphate transferase 1	PIGN	FUNCTION: Ethanolamine phosphate transferase involved in glycosylphosphatidylinositol-anchor biosynthesis. Transfers ethanolamine phosphate to the first alpha-1,4-linked mannose of the glycosylphosphatidylinositol precursor of GPI-anchor (By similarity). May act as suppressor of replication stress and chromosome missegregation. {ECO:0000250, ECO:0000269|PubMed:23446422}.	sp|O95427|PIGN_HUMAN	sp|O95427|PIGN_HUMAN GPI ethanolamine phosphate transferase 1 OS=Homo sapiens OX=9606 GN=PIGN PE=1 SV=1	1	2	2	2	3	105.81	59368	11332	5.23897
Q9UJW0	Dynactin subunit 4	DCTN4	FUNCTION: Could have a dual role in dynein targeting and in ACTR1A/Arp1 subunit of dynactin pointed-end capping. Could be involved in ACTR1A pointed-end binding and in additional roles in linking dynein and dynactin to the cortical cytoskeleton.	sp|Q9UJW0|DCTN4_HUMAN	sp|Q9UJW0|DCTN4_HUMAN Dynactin subunit 4 OS=Homo sapiens OX=9606 GN=DCTN4 PE=1 SV=1	1	4	4	4	12.4	52.337	413720	79380	5.21189
P41229	Lysine-specific demethylase 5C	KDM5C	FUNCTION: Histone demethylase that specifically demethylates 'Lys-4' of histone H3, thereby playing a central role in histone code (PubMed:28262558). Does not demethylate histone H3 'Lys-9', H3 'Lys-27', H3 'Lys-36', H3 'Lys-79' or H4 'Lys-20'. Demethylates trimethylated and dimethylated but not monomethylated H3 'Lys-4'. Participates in transcriptional repression of neuronal genes by recruiting …	sp|P41229|KDM5C_HUMAN;sp|Q9BY66|KDM5D_HUMAN	sp|P41229|KDM5C_HUMAN Lysine-specific demethylase 5C OS=Homo sapiens OX=9606 GN=KDM5C PE=1 SV=2	2	5	5	5	4.8	175.72	226790	43612	5.20017
Q8IYT2	Cap-specific mRNA (nucleoside-2-O-)-methyltransferase 2	CMTR2	FUNCTION: S-adenosyl-L-methionine-dependent methyltransferase that mediates mRNA cap2 2'-O-ribose methylation to the 5'-cap structure of mRNAs. Methylates the ribose of the second nucleotide of a m(7)GpppG-capped mRNA and small nuclear RNA (snRNA) (cap0) to produce m(7)GpppRmpNm (cap2). Recognizes a guanosine cap on RNA independently of its N(7) methylation status. Display cap2 methylation on bot…	sp|Q8IYT2|CMTR2_HUMAN	sp|Q8IYT2|CMTR2_HUMAN Cap-specific mRNA (nucleoside-2-O-)-methyltransferase 2 OS=Homo sapiens OX=9606 GN=CMTR2 PE=1 SV=2	1	3	3	3	6.9	88.119	165520	31962	5.17865
Q03164	Histone-lysine N-methyltransferase 2A	KMT2A	FUNCTION: Histone methyltransferase that plays an essential role in early development and hematopoiesis. Catalytic subunit of the MLL1/MLL complex, a multiprotein complex that mediates both methylation of 'Lys-4' of histone H3 (H3K4me) complex and acetylation of 'Lys-16' of histone H4 (H4K16ac). In the MLL1/MLL complex, it specifically mediates H3K4me, a specific tag for epigenetic transcriptiona…	sp|Q03164|KMT2A_HUMAN	sp|Q03164|KMT2A_HUMAN Histone-lysine N-methyltransferase 2A OS=Homo sapiens OX=9606 GN=KMT2A PE=1 SV=5	1	3	3	3	1.5	431.76	276930	54630	5.06919
Q00537	Cyclin-dependent kinase 17	CDK17	FUNCTION: May play a role in terminally differentiated neurons. Has a Ser/Thr-phosphorylating activity for histone H1 (By similarity). {ECO:0000250}.	sp|Q00537|CDK17_HUMAN	sp|Q00537|CDK17_HUMAN Cyclin-dependent kinase 17 OS=Homo sapiens OX=9606 GN=CDK17 PE=1 SV=2	1	4	3	2	9.6	59.582	148260	29359	5.0499
Q5T6F0	DDB1- and CUL4-associated factor 12	DCAF12	FUNCTION: May function as a substrate receptor for CUL4-DDB1 E3 ubiquitin-protein ligase complex. {ECO:0000269|PubMed:16949367, ECO:0000269|PubMed:16964240}.	sp|Q5T6F0|DCA12_HUMAN	sp|Q5T6F0|DCA12_HUMAN DDB1- and CUL4-associated factor 12 OS=Homo sapiens OX=9606 GN=DCAF12 PE=1 SV=1	1	1	1	1	3.3	50.517	45684	9074.9	5.03411
O60504	Vinexin	SORBS3	FUNCTION: Vinexin alpha isoform promotes up-regulation of actin stress fiber formation. Vinexin beta isoform plays a role in cell spreading and enhances the activation of JNK/SAPK in response to EGF stimulation by using its third SH3 domain.	sp|O60504|VINEX_HUMAN	sp|O60504|VINEX_HUMAN Vinexin OS=Homo sapiens OX=9606 GN=SORBS3 PE=1 SV=2	1	2	2	2	5.7	75.34	127730	25378	5.0331
Q9BRX2	Protein pelota homolog	PELO	FUNCTION: Required for normal chromosome segregation during cell division and genomic stability (By similarity). May function in recognizing stalled ribosomes and triggering endonucleolytic cleavage of the mRNA, a mechanism to release non-functional ribosomes and degrade damaged mRNAs. May have ribonuclease activity (Potential). {ECO:0000250, ECO:0000305}.	sp|Q9BRX2|PELO_HUMAN	sp|Q9BRX2|PELO_HUMAN Protein pelota homolog OS=Homo sapiens OX=9606 GN=PELO PE=1 SV=2	1	2	2	2	9.4	43.359	627020	125230	5.00695
Q96KQ4	Apoptosis-stimulating of p53 protein 1	PPP1R13B	FUNCTION: Regulator that plays a central role in regulation of apoptosis via its interaction with p53/TP53 (PubMed:11684014, PubMed:12524540). Regulates TP53 by enhancing the DNA binding and transactivation function of TP53 on the promoters of proapoptotic genes in vivo. {ECO:0000269|PubMed:11684014, ECO:0000269|PubMed:12524540}.	sp|Q96KQ4|ASPP1_HUMAN	sp|Q96KQ4|ASPP1_HUMAN Apoptosis-stimulating of p53 protein 1 OS=Homo sapiens OX=9606 GN=PPP1R13B PE=1 SV=3	1	1	1	1	1.2	119.56	45060	9001.2	5.006
Q02750	Dual specificity mitogen-activated protein kinase kinase 1	MAP2K1	FUNCTION: Dual specificity protein kinase which acts as an essential component of the MAP kinase signal transduction pathway. Binding of extracellular ligands such as growth factors, cytokines and hormones to their cell-surface receptors activates RAS and this initiates RAF1 activation. RAF1 then further activates the dual-specificity protein kinases MAP2K1/MEK1 and MAP2K2/MEK2. Both MAP2K1/MEK1 …	sp|Q02750|MP2K1_HUMAN	sp|Q02750|MP2K1_HUMAN Dual specificity mitogen-activated protein kinase kinase 1 OS=Homo sapiens OX=9606 GN=MAP2K1 PE=1 SV=2	1	11	6	6	49.6	43.439	1006100	201930	4.98242
Q2NKJ3	CST complex subunit CTC1	CTC1	FUNCTION: Component of the CST complex proposed to act as a specialized replication factor promoting DNA replication under conditions of replication stress or natural replication barriers such as the telomere duplex. The CST complex binds single-stranded DNA with high affinity in a sequence-independent manner, while isolated subunits bind DNA with low affinity by themselves. Initially the CST com…	sp|Q2NKJ3|CTC1_HUMAN	sp|Q2NKJ3|CTC1_HUMAN CST complex subunit CTC1 OS=Homo sapiens OX=9606 GN=CTC1 PE=1 SV=2	1	2	2	2	3	134.61	144330	29320	4.92258
Q9UGC6	Regulator of G-protein signaling 17	RGS17	FUNCTION: Regulates G protein-coupled receptor signaling cascades, including signaling via muscarinic acetylcholine receptor CHRM2 and dopamine receptor DRD2. Inhibits signal transduction by increasing the GTPase activity of G protein alpha subunits, thereby driving them into their inactive GDP-bound form (PubMed:15096504). Binds selectively to GNAZ and GNAI2 subunits, accelerates their GTPase ac…	sp|Q9UGC6|RGS17_HUMAN	sp|Q9UGC6|RGS17_HUMAN Regulator of G-protein signaling 17 OS=Homo sapiens OX=9606 GN=RGS17 PE=1 SV=2	1	1	1	1	6.2	24.359	77822	15903	4.89354
Q29983	MHC class I polypeptide-related sequence A	MICA	FUNCTION: Seems to have no role in antigen presentation. Acts as a stress-induced self-antigen that is recognized by gamma delta T-cells. Ligand for the KLRK1/NKG2D receptor. Binding to KLRK1 leads to cell lysis. {ECO:0000269|PubMed:10426993, ECO:0000269|PubMed:11224526, ECO:0000269|PubMed:11491531, ECO:0000269|PubMed:11777960, ECO:0000269|PubMed:9497295}.	sp|Q29983|MICA_HUMAN	sp|Q29983|MICA_HUMAN MHC class I polypeptide-related sequence A OS=Homo sapiens OX=9606 GN=MICA PE=1 SV=1	1	1	1	1	3.9	42.915	192360	39640	4.85267
O43741	5-AMP-activated protein kinase subunit beta-2	PRKAB2	FUNCTION: Non-catalytic subunit of AMP-activated protein kinase (AMPK), an energy sensor protein kinase that plays a key role in regulating cellular energy metabolism. In response to reduction of intracellular ATP levels, AMPK activates energy-producing pathways and inhibits energy-consuming processes: inhibits protein, carbohydrate and lipid biosynthesis, as well as cell growth and proliferation…	sp|O43741|AAKB2_HUMAN	sp|O43741|AAKB2_HUMAN 5-AMP-activated protein kinase subunit beta-2 OS=Homo sapiens OX=9606 GN=PRKAB2 PE=1 SV=1	1	3	3	3	23.5	30.302	166190	34295	4.8459
Q96A00	Protein phosphatase 1 regulatory subunit 14A	PPP1R14A	FUNCTION: Inhibitor of PPP1CA. Has over 1000-fold higher inhibitory activity when phosphorylated, creating a molecular switch for regulating the phosphorylation status of PPP1CA substrates and smooth muscle contraction.	sp|Q96A00|PP14A_HUMAN	sp|Q96A00|PP14A_HUMAN Protein phosphatase 1 regulatory subunit 14A OS=Homo sapiens OX=9606 GN=PPP1R14A PE=1 SV=1	1	2	2	2	10.9	16.693	59782	12407	4.81841
Q8IXJ9	Polycomb group protein ASXL1	ASXL1	FUNCTION: Probable Polycomb group (PcG) protein involved in transcriptional regulation mediated by ligand-bound nuclear hormone receptors, such as retinoic acid receptors (RARs) and peroxisome proliferator-activated receptor gamma (PPARG) (PubMed:16606617). Acts as coactivator of RARA and RXRA through association with NCOA1 (PubMed:16606617). Acts as corepressor for PPARG and suppresses its adipo…	sp|Q8IXJ9|ASXL1_HUMAN	sp|Q8IXJ9|ASXL1_HUMAN Polycomb group protein ASXL1 OS=Homo sapiens OX=9606 GN=ASXL1 PE=1 SV=4	1	1	1	1	1.2	165.43	79948	16598	4.81672
Q96DU7	Inositol-trisphosphate 3-kinase C	ITPKC	FUNCTION: Can phosphorylate inositol 2,4,5-triphosphate to inositol 2,4,5,6-tetraphosphate. {ECO:0000250}.	sp|Q96DU7|IP3KC_HUMAN	sp|Q96DU7|IP3KC_HUMAN Inositol-trisphosphate 3-kinase C OS=Homo sapiens OX=9606 GN=ITPKC PE=1 SV=1	1	3	3	3	5.4	75.207	427630	89082	4.80041
Q96CS2	HAUS augmin-like complex subunit 1	HAUS1	FUNCTION: Contributes to mitotic spindle assembly, maintenance of centrosome integrity and completion of cytokinesis as part of the HAUS augmin-like complex. {ECO:0000269|PubMed:15082789, ECO:0000269|PubMed:19369198, ECO:0000269|PubMed:19427217}.	sp|Q96CS2|HAUS1_HUMAN	sp|Q96CS2|HAUS1_HUMAN HAUS augmin-like complex subunit 1 OS=Homo sapiens OX=9606 GN=HAUS1 PE=1 SV=1	1	2	2	2	10.1	31.863	135970	28399	4.78784
Q96EK9	Protein KTI12 homolog	KTI12		sp|Q96EK9|KTI12_HUMAN	sp|Q96EK9|KTI12_HUMAN Protein KTI12 homolog OS=Homo sapiens OX=9606 GN=KTI12 PE=1 SV=1	1	3	3	3	14.7	38.615	57038	11959	4.76946
Q6ZYL4	General transcription factor IIH subunit 5	GTF2H5	FUNCTION: Component of the general transcription and DNA repair factor IIH (TFIIH) core complex, which is involved in general and transcription-coupled nucleotide excision repair (NER) of damaged DNA and, when complexed to CAK, in RNA transcription by RNA polymerase II. In NER, TFIIH acts by opening DNA around the lesion to allow the excision of the damaged oligonucleotide and its replacement by …	sp|Q6ZYL4|TF2H5_HUMAN	sp|Q6ZYL4|TF2H5_HUMAN General transcription factor IIH subunit 5 OS=Homo sapiens OX=9606 GN=GTF2H5 PE=1 SV=1	1	1	1	1	33.8	8.0533	80315	16850	4.76647
O14641	Segment polarity protein dishevelled homolog DVL-2	DVL2	FUNCTION: Plays a role in the signal transduction pathways mediated by multiple Wnt genes. Participates both in canonical and non-canonical Wnt signaling by binding to the cytoplasmic C-terminus of frizzled family members and transducing the Wnt signal to down-stream effectors. Promotes internalization and degradation of frizzled proteins upon Wnt signaling. {ECO:0000250|UniProtKB:Q60838, ECO:000…	sp|O14641|DVL2_HUMAN	sp|O14641|DVL2_HUMAN Segment polarity protein dishevelled homolog DVL-2 OS=Homo sapiens OX=9606 GN=DVL2 PE=1 SV=1	1	3	3	3	6.8	78.947	107300	22663	4.73459
Q15528	Mediator of RNA polymerase II transcription subunit 22	MED22	FUNCTION: Component of the Mediator complex, a coactivator involved in the regulated transcription of nearly all RNA polymerase II-dependent genes. Mediator functions as a bridge to convey information from gene-specific regulatory proteins to the basal RNA polymerase II transcription machinery. Mediator is recruited to promoters by direct interactions with regulatory proteins and serves as a scaf…	sp|Q15528|MED22_HUMAN	sp|Q15528|MED22_HUMAN Mediator of RNA polymerase II transcription subunit 22 OS=Homo sapiens OX=9606 GN=MED22 PE=1 SV=2	1	1	1	1	7	22.22	127880	27022	4.73244
P49753	Acyl-coenzyme A thioesterase 2, mitochondrial	ACOT2	FUNCTION: Acyl-CoA thioesterases are a group of enzymes that catalyze the hydrolysis of acyl-CoAs to the free fatty acid and coenzyme A (CoASH), providing the potential to regulate intracellular levels of acyl-CoAs, free fatty acids and CoASH (PubMed:16940157). Acyl-coenzyme A thioesterase 2/ACOT2 displays higher activity toward long chain acyl CoAs (C14-C20) (PubMed:16940157, PubMed:10944470). T…	sp|P49753|ACOT2_HUMAN	sp|P49753|ACOT2_HUMAN Acyl-coenzyme A thioesterase 2, mitochondrial OS=Homo sapiens OX=9606 GN=ACOT2 PE=1 SV=6	1	18	1	1	60.9	53.218	575830	122170	4.71335
Q8NC42	E3 ubiquitin-protein ligase RNF149	RNF149	FUNCTION: E3 ubiquitin-protein ligase. Ubiquitinates BRAF, inducing its proteasomal degradation. {ECO:0000269|PubMed:22628551}.	sp|Q8NC42|RN149_HUMAN	sp|Q8NC42|RN149_HUMAN E3 ubiquitin-protein ligase RNF149 OS=Homo sapiens OX=9606 GN=RNF149 PE=2 SV=2	1	3	3	3	11.2	43.164	196660	41818	4.70276
Q8NFH5	Nucleoporin NUP35	NUP35	FUNCTION: Functions as a component of the nuclear pore complex (NPC). NPC components, collectively referred to as nucleoporins (NUPs), can play the role of both NPC structural components and of docking or interaction partners for transiently associated nuclear transport factors. May play a role in the association of MAD1 with the NPC. {ECO:0000269|PubMed:15703211}.	sp|Q8NFH5|NUP35_HUMAN	sp|Q8NFH5|NUP35_HUMAN Nucleoporin NUP35 OS=Homo sapiens OX=9606 GN=NUP35 PE=1 SV=1	1	1	1	1	4.9	34.773	86679	18636	4.65116
Q9Y2C2	Uronyl 2-sulfotransferase	UST	FUNCTION: Sulfotransferase that catalyzes the transfer of sulfate to the position 2 of uronyl residues. Has mainly activity toward iduronyl residues in dermatan sulfate, and weaker activity toward glucuronyl residues of chondroitin sulfate. Has no activity toward desulfated N-resulfated heparin.	sp|Q9Y2C2|UST_HUMAN	sp|Q9Y2C2|UST_HUMAN Uronyl 2-sulfotransferase OS=Homo sapiens OX=9606 GN=UST PE=2 SV=1	1	2	2	2	5.2	47.672	141420	30661	4.61237
Q7Z434	Mitochondrial antiviral-signaling protein	MAVS	FUNCTION: Required for innate immune defense against viruses (PubMed:16125763, PubMed:16127453, PubMed:16153868, PubMed:16177806, PubMed:19631370, PubMed:20451243, PubMed:23087404, PubMed:20127681, PubMed:21170385). Acts downstream of DHX33, DDX58/RIG-I and IFIH1/MDA5, which detect intracellular dsRNA produced during viral replication, to coordinate pathways leading to the activation of NF-kappa-…	sp|Q7Z434|MAVS_HUMAN	sp|Q7Z434|MAVS_HUMAN Mitochondrial antiviral-signaling protein OS=Homo sapiens OX=9606 GN=MAVS PE=1 SV=2	1	3	3	3	9.1	56.527	256020	55765	4.59105
A0MZ66	Shootin-1	SHTN1	FUNCTION: Involved in the generation of internal asymmetric signals required for neuronal polarization and neurite outgrowth. Mediates netrin-1-induced F-actin-substrate coupling or 'clutch engagement' within the axon growth cone through activation of CDC42, RAC1 and PAK1-dependent signaling pathway, thereby converting the F-actin retrograde flow into traction forces, concomitantly with filopodiu…	sp|A0MZ66|SHOT1_HUMAN	sp|A0MZ66|SHOT1_HUMAN Shootin-1 OS=Homo sapiens OX=9606 GN=SHTN1 PE=1 SV=4	1	4	4	4	8.1	71.639	292180	63916	4.57131
Q13613	Myotubularin-related protein 1	MTMR1	FUNCTION: Lipid phosphatase that has high specificity for phosphatidylinositol 3-phosphate and has no activity with phosphatidylinositol 4-phosphate, phosphatidylinositol (4,5)-bisphosphate and phosphatidylinositol (3,4,5)-trisphosphate (PubMed:11733541, PubMed:27018598). Activity with phosphatidylinositol (3,5)-bisphosphate is controversial; it has been shown by PubMed:27018598, while PubMed:117…	sp|Q13613|MTMR1_HUMAN	sp|Q13613|MTMR1_HUMAN Myotubularin-related protein 1 OS=Homo sapiens OX=9606 GN=MTMR1 PE=1 SV=4	1	4	4	4	11	74.677	164580	36016	4.56964
P23443	Ribosomal protein S6 kinase beta-1	RPS6KB1	FUNCTION: Serine/threonine-protein kinase that acts downstream of mTOR signaling in response to growth factors and nutrients to promote cell proliferation, cell growth and cell cycle progression. Regulates protein synthesis through phosphorylation of EIF4B, RPS6 and EEF2K, and contributes to cell survival by repressing the pro-apoptotic function of BAD. Under conditions of nutrient depletion, the…	sp|P23443|KS6B1_HUMAN	sp|P23443|KS6B1_HUMAN Ribosomal protein S6 kinase beta-1 OS=Homo sapiens OX=9606 GN=RPS6KB1 PE=1 SV=2	1	3	3	3	10.3	59.139	291430	63896	4.56101
Q9BWM7	Sideroflexin-3	SFXN3	FUNCTION: Mitochondrial serine transporter that mediates transport of serine into mitochondria, an important step of the one-carbon metabolism pathway (PubMed:30442778). Mitochondrial serine is converted to glycine and formate, which then exits to the cytosol where it is used to generate the charged folates that serve as one-carbon donors (PubMed:30442778). {ECO:0000269|PubMed:30442778}.	sp|Q9BWM7|SFXN3_HUMAN	sp|Q9BWM7|SFXN3_HUMAN Sideroflexin-3 OS=Homo sapiens OX=9606 GN=SFXN3 PE=1 SV=3	1	3	2	2	14	35.503	145570	31960	4.55476
Q5T2R2	All trans-polyprenyl-diphosphate synthase PDSS1	PDSS1	FUNCTION: Supplies decaprenyl diphosphate, the precursor for the side chain of the isoprenoid quinones ubiquinone-10. {ECO:0000269|PubMed:16262699}.	sp|Q5T2R2|DPS1_HUMAN	sp|Q5T2R2|DPS1_HUMAN All trans-polyprenyl-diphosphate synthase PDSS1 OS=Homo sapiens OX=9606 GN=PDSS1 PE=1 SV=1	1	1	1	1	4.6	46.261	25499	5600.1	4.55331
Q9NRW3	DNA dC->dU-editing enzyme APOBEC-3C	APOBEC3C	FUNCTION: DNA deaminase (cytidine deaminase) which acts as an inhibitor of retrovirus replication and retrotransposon mobility via deaminase-dependent and -independent mechanisms. After the penetration of retroviral nucleocapsids into target cells of infection and the initiation of reverse transcription, it can induce the conversion of cytosine to uracil in the minus-sense single-strand viral DNA…	sp|Q9NRW3|ABC3C_HUMAN	sp|Q9NRW3|ABC3C_HUMAN DNA dC->dU-editing enzyme APOBEC-3C OS=Homo sapiens OX=9606 GN=APOBEC3C PE=1 SV=2	1	1	1	1	9.5	22.826	67973	15172	4.48016
Q9UHW5	GPN-loop GTPase 3	GPN3	FUNCTION: Small GTPase required for proper localization of RNA polymerase II (RNAPII). May act at an RNAP assembly step prior to nuclear import. {ECO:0000269|PubMed:21768307}.	sp|Q9UHW5|GPN3_HUMAN	sp|Q9UHW5|GPN3_HUMAN GPN-loop GTPase 3 OS=Homo sapiens OX=9606 GN=GPN3 PE=1 SV=2	1	1	1	1	8.1	32.761	68402	15329	4.46226
Q9BVL4	Protein adenylyltransferase SelO, mitochondrial	SELENOO	FUNCTION: Catalyzes the transfer of adenosine 5'-monophosphate (AMP) to Ser, Thr and Tyr residues of target proteins (AMPylation) (PubMed:30270044). May be a redox-active mitochondrial selenoprotein which interacts with a redox target protein (PubMed:24751718). {ECO:0000269|PubMed:24751718, ECO:0000269|PubMed:30270044}.	sp|Q9BVL4|SELO_HUMAN	sp|Q9BVL4|SELO_HUMAN Protein adenylyltransferase SelO, mitochondrial OS=Homo sapiens OX=9606 GN=SELENOO PE=1 SV=3	1	1	1	1	2.5	73.488	25739	5772.6	4.45882
P12074	Cytochrome c oxidase subunit 6A1, mitochondrial	COX6A1	FUNCTION: Component of the cytochrome c oxidase, the last enzyme in the mitochondrial electron transport chain which drives oxidative phosphorylation. The respiratory chain contains 3 multisubunit complexes succinate dehydrogenase (complex II, CII), ubiquinol-cytochrome c oxidoreductase (cytochrome b-c1 complex, complex III, CIII) and cytochrome c oxidase (complex IV, CIV), that cooperate to tran…	sp|P12074|CX6A1_HUMAN	sp|P12074|CX6A1_HUMAN Cytochrome c oxidase subunit 6A1, mitochondrial OS=Homo sapiens OX=9606 GN=COX6A1 PE=1 SV=4	1	2	2	2	43.1	12.155	303210	68094	4.45282
Q14161	ARF GTPase-activating protein GIT2	GIT2	FUNCTION: GTPase-activating protein for the ADP ribosylation factor family.	sp|Q14161|GIT2_HUMAN	sp|Q14161|GIT2_HUMAN ARF GTPase-activating protein GIT2 OS=Homo sapiens OX=9606 GN=GIT2 PE=1 SV=2	1	4	3	3	8.6	84.542	138480	31244	4.43221
Q15628	Tumor necrosis factor receptor type 1-associated DEATH domain protein	TRADD	FUNCTION: The nuclear form acts as a tumor suppressor by preventing ubiquitination and degradation of isoform p19ARF/ARF of CDKN2A by TRIP12: acts by interacting with TRIP12, leading to disrupt interaction between TRIP12 and isoform p19ARF/ARF of CDKN2A (By similarity). Adapter molecule for TNFRSF1A/TNFR1 that specifically associates with the cytoplasmic domain of activated TNFRSF1A/TNFR1 mediati…	sp|Q15628|TRADD_HUMAN	sp|Q15628|TRADD_HUMAN Tumor necrosis factor receptor type 1-associated DEATH domain protein OS=Homo sapiens OX=9606 GN=TRADD PE=1 SV=2	1	1	1	1	4.2	34.247	50399	11412	4.41632
P10588	Nuclear receptor subfamily 2 group F member 6	NR2F6	FUNCTION: Transcription factor predominantly involved in transcriptional repression. Binds to promoter/enhancer response elements that contain the imperfect 5'-AGGTCA-3' direct or inverted repeats with various spacings which are also recognized by other nuclear hormone receptors. Involved in modulation of hormonal responses. Represses transcriptional activity of the lutropin-choriogonadotropic ho…	sp|P10588|NR2F6_HUMAN	sp|P10588|NR2F6_HUMAN Nuclear receptor subfamily 2 group F member 6 OS=Homo sapiens OX=9606 GN=NR2F6 PE=1 SV=2	1	1	1	1	4.5	42.979	53307	12079	4.4132
Q9H7Z6	Histone acetyltransferase KAT8	KAT8	FUNCTION: Histone acetyltransferase which may be involved in transcriptional activation (PubMed:12397079, PubMed:22020126). May influence the function of ATM (PubMed:15923642). As part of the MSL complex it is involved in acetylation of nucleosomal histone H4 producing specifically H4K16ac (PubMed:16227571, PubMed:16543150, PubMed:21217699, PubMed:22547026, PubMed:22020126). As part of the NSL co…	sp|Q9H7Z6|KAT8_HUMAN	sp|Q9H7Z6|KAT8_HUMAN Histone acetyltransferase KAT8 OS=Homo sapiens OX=9606 GN=KAT8 PE=1 SV=2	1	2	2	2	5.9	52.402	114800	26173	4.3862
Q709C8	Intermembrane lipid transfer protein VPS13C	VPS13C	FUNCTION: Necessary for proper mitochondrial function and maintenance of mitochondrial transmembrane potential. Involved in the regulation of PINK1/PRKN-mediated mitophagy in response to mitochondrial depolarization. {ECO:0000269|PubMed:26942284}.	sp|Q709C8|VP13C_HUMAN	sp|Q709C8|VP13C_HUMAN Intermembrane lipid transfer protein VPS13C OS=Homo sapiens OX=9606 GN=VPS13C PE=1 SV=1	1	13	13	13	5.6	422.39	667390	152180	4.38553
Q8WUF5	RelA-associated inhibitor	PPP1R13L	FUNCTION: Regulator that plays a central role in regulation of apoptosis and transcription via its interaction with NF-kappa-B and p53/TP53 proteins. Blocks transcription of HIV-1 virus by inhibiting the action of both NF-kappa-B and SP1. Also inhibits p53/TP53 function, possibly by preventing the association between p53/TP53 and ASPP1 or ASPP2, and therefore suppressing the subsequent activation…	sp|Q8WUF5|IASPP_HUMAN	sp|Q8WUF5|IASPP_HUMAN RelA-associated inhibitor OS=Homo sapiens OX=9606 GN=PPP1R13L PE=1 SV=4	1	7	7	7	12.9	89.09	797780	182480	4.37188
P26358	DNA (cytosine-5)-methyltransferase 1	DNMT1	FUNCTION: Methylates CpG residues. Preferentially methylates hemimethylated DNA. Associates with DNA replication sites in S phase maintaining the methylation pattern in the newly synthesized strand, that is essential for epigenetic inheritance. Associates with chromatin during G2 and M phases to maintain DNA methylation independently of replication. It is responsible for maintaining methylation p…	sp|P26358|DNMT1_HUMAN	sp|P26358|DNMT1_HUMAN DNA (cytosine-5)-methyltransferase 1 OS=Homo sapiens OX=9606 GN=DNMT1 PE=1 SV=2	1	7	7	7	6.3	183.16	653860	149590	4.37101
O76054	SEC14-like protein 2	SEC14L2	FUNCTION: Carrier protein. Binds to some hydrophobic molecules and promotes their transfer between the different cellular sites. Binds with high affinity to alpha-tocopherol. Also binds with a weaker affinity to other tocopherols and to tocotrienols. May have a transcriptional activatory activity via its association with alpha-tocopherol. Probably recognizes and binds some squalene structure, sug…	sp|O76054|S14L2_HUMAN	sp|O76054|S14L2_HUMAN SEC14-like protein 2 OS=Homo sapiens OX=9606 GN=SEC14L2 PE=1 SV=1	1	2	2	2	6.5	46.145	76968	17609	4.37095
P01034	Cystatin-C	CST3	FUNCTION: As an inhibitor of cysteine proteinases, this protein is thought to serve an important physiological role as a local regulator of this enzyme activity.	sp|P01034|CYTC_HUMAN	sp|P01034|CYTC_HUMAN Cystatin-C OS=Homo sapiens OX=9606 GN=CST3 PE=1 SV=1	1	2	2	2	23.3	15.799	118880	27333	4.34932
P25116	Proteinase-activated receptor 1	F2R	FUNCTION: High affinity receptor for activated thrombin coupled to G proteins that stimulate phosphoinositide hydrolysis. May play a role in platelets activation and in vascular development. {ECO:0000269|PubMed:10079109}.	sp|P25116|PAR1_HUMAN	sp|P25116|PAR1_HUMAN Proteinase-activated receptor 1 OS=Homo sapiens OX=9606 GN=F2R PE=1 SV=2	1	2	2	2	7.5	47.44	71135	16421	4.33195
Q9NR33	DNA polymerase epsilon subunit 4	POLE4	FUNCTION: Accessory component of the DNA polymerase epsilon complex (PubMed:10801849). Participates in DNA repair and in chromosomal DNA replication (By similarity). {ECO:0000250|UniProtKB:P27344, ECO:0000269|PubMed:10801849}.	sp|Q9NR33|DPOE4_HUMAN	sp|Q9NR33|DPOE4_HUMAN DNA polymerase epsilon subunit 4 OS=Homo sapiens OX=9606 GN=POLE4 PE=1 SV=2	1	1	1	1	20.5	12.209	135370	31276	4.32824
Q5VTQ0	Tetratricopeptide repeat protein 39B	TTC39B	FUNCTION: Regulates high density lipoprotein (HDL) cholesterol metabolism by promoting the ubiquitination and degradation of the oxysterols receptors LXR (NR1H2 and NR1H3). {ECO:0000250|UniProtKB:Q8BYY4}.	sp|Q5VTQ0|TT39B_HUMAN	sp|Q5VTQ0|TT39B_HUMAN Tetratricopeptide repeat protein 39B OS=Homo sapiens OX=9606 GN=TTC39B PE=1 SV=4	1	2	2	2	4.4	76.955	138660	32259	4.29834
Q96GQ5	RUS family member 1	RUSF1		sp|Q96GQ5|RUSF1_HUMAN	sp|Q96GQ5|RUSF1_HUMAN RUS family member 1 OS=Homo sapiens OX=9606 GN=RUSF1 PE=1 SV=2	1	1	1	1	5.3	51.017	524760	122870	4.27086
Q15418	Ribosomal protein S6 kinase alpha-1	RPS6KA1	FUNCTION: Serine/threonine-protein kinase that acts downstream of ERK (MAPK1/ERK2 and MAPK3/ERK1) signaling and mediates mitogenic and stress-induced activation of the transcription factors CREB1, ETV1/ER81 and NR4A1/NUR77, regulates translation through RPS6 and EIF4B phosphorylation, and mediates cellular proliferation, survival, and differentiation by modulating mTOR signaling and repressing pr…	sp|Q15418|KS6A1_HUMAN	sp|Q15418|KS6A1_HUMAN Ribosomal protein S6 kinase alpha-1 OS=Homo sapiens OX=9606 GN=RPS6KA1 PE=1 SV=2	1	10	7	7	18.9	82.722	468750	110480	4.24285
Q6TFL3	Coiled-coil domain-containing protein 171	CCDC171		sp|Q6TFL3|CC171_HUMAN	sp|Q6TFL3|CC171_HUMAN Coiled-coil domain-containing protein 171 OS=Homo sapiens OX=9606 GN=CCDC171 PE=2 SV=1	1	1	1	1	0.9	152.81	949050	224600	4.22551
Q7Z7L7	Protein zer-1 homolog	ZER1	FUNCTION: Serves as substrate adapter subunit in the E3 ubiquitin ligase complex ZYG11B-CUL2-Elongin BC (PubMed:17304241, PubMed:31273098). Acts redudantly with ZYG11B to target substrates bearing N-terminal glycine degrons for proteasomal degradation. Involved in the clearance of proteolytic fragments generated by caspase cleavage during apoptosis since N-terminal glycine degrons are strongly en…	sp|Q7Z7L7|ZER1_HUMAN	sp|Q7Z7L7|ZER1_HUMAN Protein zer-1 homolog OS=Homo sapiens OX=9606 GN=ZER1 PE=1 SV=1	1	2	2	2	4.7	88.169	60290	14297	4.21697
P42694	Probable helicase with zinc finger domain	HELZ	FUNCTION: May act as a helicase that plays a role in RNA metabolism in multiple tissues and organs within the developing embryo.	sp|P42694|HELZ_HUMAN	sp|P42694|HELZ_HUMAN Probable helicase with zinc finger domain OS=Homo sapiens OX=9606 GN=HELZ PE=1 SV=2	1	2	2	2	1.6	218.97	108640	25776	4.21477
Q8N9N7	Leucine-rich repeat-containing protein 57	LRRC57		sp|Q8N9N7|LRC57_HUMAN	sp|Q8N9N7|LRC57_HUMAN Leucine-rich repeat-containing protein 57 OS=Homo sapiens OX=9606 GN=LRRC57 PE=1 SV=1	1	3	3	3	13.8	26.754	380090	90455	4.20198
O95415	Brain protein I3	BRI3	FUNCTION: Participates in tumor necrosis factor-alpha (TNF)-induced cell death (PubMed:14592447). May be a target of Wnt/beta-catenin signaling in the liver (PubMed:20538055). {ECO:0000269|PubMed:14592447, ECO:0000269|PubMed:20538055}.	sp|O95415|BRI3_HUMAN	sp|O95415|BRI3_HUMAN Brain protein I3 OS=Homo sapiens OX=9606 GN=BRI3 PE=1 SV=1	1	1	1	1	12.8	13.645	271570	64683	4.19848
Q8NI27	THO complex subunit 2	THOC2	FUNCTION: Required for efficient export of polyadenylated RNA and spliced mRNA. Acts as component of the THO subcomplex of the TREX complex which is thought to couple mRNA transcription, processing and nuclear export, and which specifically associates with spliced mRNA and not with unspliced pre-mRNA. TREX is recruited to spliced mRNAs by a transcription-independent mechanism, binds to mRNA upstr…	sp|Q8NI27|THOC2_HUMAN	sp|Q8NI27|THOC2_HUMAN THO complex subunit 2 OS=Homo sapiens OX=9606 GN=THOC2 PE=1 SV=2	1	5	5	5	5.4	182.77	353800	84272	4.19831
Q8TAG9	Exocyst complex component 6	EXOC6	FUNCTION: Component of the exocyst complex involved in the docking of exocytic vesicles with fusion sites on the plasma membrane. Together with RAB11A, RAB3IP, RAB8A, PARD3, PRKCI, ANXA2, CDC42 and DNMBP promotes transcytosis of PODXL to the apical membrane initiation sites (AMIS), apical surface formation and lumenogenesis (By similarity). {ECO:0000250}.	sp|Q8TAG9|EXOC6_HUMAN	sp|Q8TAG9|EXOC6_HUMAN Exocyst complex component 6 OS=Homo sapiens OX=9606 GN=EXOC6 PE=1 SV=3	1	1	1	1	1.1	93.721	43433	10360	4.19237
Q9H6R7	WD repeat and coiled-coil-containing protein	WDCP		sp|Q9H6R7|WDCP_HUMAN	sp|Q9H6R7|WDCP_HUMAN WD repeat and coiled-coil-containing protein OS=Homo sapiens OX=9606 GN=WDCP PE=1 SV=1	1	1	1	1	1.9	79.135	12822	3062	4.18746
Q96EK5	KIF-binding protein	KIFBP	FUNCTION: Required for organization of axonal microtubules, and axonal outgrowth and maintenance during peripheral and central nervous system development. {ECO:0000269|PubMed:16225668, ECO:0000269|PubMed:20621975, ECO:0000269|PubMed:23427148}.	sp|Q96EK5|KBP_HUMAN	sp|Q96EK5|KBP_HUMAN KIF-binding protein OS=Homo sapiens OX=9606 GN=KIFBP PE=1 SV=1	1	6	6	6	11.4	71.813	730960	177240	4.12413
P62068	Ubiquitin carboxyl-terminal hydrolase 46	USP46	FUNCTION: Deubiquitinating enzyme that plays a role in behavior, possibly by regulating GABA action. May act by mediating the deubiquitination of GAD1/GAD67 (By similarity). Has almost no deubiquitinating activity by itself and requires the interaction with WDR48 to have a high activity (PubMed:19075014, PubMed:26388029). Not involved in deubiquitination of monoubiquitinated FANCD2 (PubMed:190750…	sp|P62068|UBP46_HUMAN;sp|O75317|UBP12_HUMAN	sp|P62068|UBP46_HUMAN Ubiquitin carboxyl-terminal hydrolase 46 OS=Homo sapiens OX=9606 GN=USP46 PE=1 SV=1;sp|O75317|UBP12_HUMAN Ubiquitin carboxyl-terminal hydrolase 12 OS=Homo sapiens OX=9606 GN=USP12 PE=1 SV=2	2	1	1	1	4.6	42.442	60736	14743	4.11965
O95786	Antiviral innate immune response receptor RIG-I	RIGI	FUNCTION: Innate immune receptor that senses cytoplasmic viral nucleic acids and activates a downstream signaling cascade leading to the production of type I interferons and proinflammatory cytokines. Forms a ribonucleoprotein complex with viral RNAs on which it homooligomerizes to form filaments. The homooligomerization allows the recruitment of RNF135 an E3 ubiquitin-protein ligase that activat…	sp|O95786|RIGI_HUMAN	sp|O95786|RIGI_HUMAN Antiviral innate immune response receptor RIG-I OS=Homo sapiens OX=9606 GN=RIGI PE=1 SV=2	1	3	3	3	5.6	106.6	116340	28587	4.06968
Q12767	Transmembrane protein 94	TMEM94		sp|Q12767|TMM94_HUMAN	sp|Q12767|TMM94_HUMAN Transmembrane protein 94 OS=Homo sapiens OX=9606 GN=TMEM94 PE=1 SV=1	1	1	1	1	0.8	151.15	19930	4899	4.06818
Q8N6I4	Lysosomal enzyme trafficking factor	LYSET		sp|Q8N6I4|LYSET_HUMAN	sp|Q8N6I4|LYSET_HUMAN Lysosomal enzyme trafficking factor OS=Homo sapiens OX=9606 GN=LYSET PE=1 SV=4	1	1	1	1	14.7	18.747	192870	47689	4.04433
O75164	Lysine-specific demethylase 4A	KDM4A	FUNCTION: Histone demethylase that specifically demethylates 'Lys-9' and 'Lys-36' residues of histone H3, thereby playing a central role in histone code (PubMed:26741168). Does not demethylate histone H3 'Lys-4', H3 'Lys-27' nor H4 'Lys-20'. Demethylates trimethylated H3 'Lys-9' and H3 'Lys-36' residue, while it has no activity on mono- and dimethylated residues. Demethylation of Lys residue gene…	sp|O75164|KDM4A_HUMAN	sp|O75164|KDM4A_HUMAN Lysine-specific demethylase 4A OS=Homo sapiens OX=9606 GN=KDM4A PE=1 SV=2	1	1	1	1	1.1	120.66	83188	20664	4.02575
Q9ULX3	RNA-binding protein NOB1	NOB1	FUNCTION: May play a role in mRNA degradation (Probable). Endonuclease required for processing of 20S pre-rRNA precursor and biogenesis of 40S ribosomal subunits (By similarity). {ECO:0000250|UniProtKB:Q9FLL1, ECO:0000305}.	sp|Q9ULX3|NOB1_HUMAN	sp|Q9ULX3|NOB1_HUMAN RNA-binding protein NOB1 OS=Homo sapiens OX=9606 GN=NOB1 PE=1 SV=1	1	2	2	2	7.8	46.674	181210	45278	4.00216
Q9H204	Mediator of RNA polymerase II transcription subunit 28	MED28	FUNCTION: Component of the Mediator complex, a coactivator involved in the regulated transcription of nearly all RNA polymerase II-dependent genes. Mediator functions as a bridge to convey information from gene-specific regulatory proteins to the basal RNA polymerase II transcription machinery. Mediator is recruited to promoters by direct interactions with regulatory proteins and serves as a scaf…	sp|Q9H204|MED28_HUMAN	sp|Q9H204|MED28_HUMAN Mediator of RNA polymerase II transcription subunit 28 OS=Homo sapiens OX=9606 GN=MED28 PE=1 SV=1	1	2	2	2	15.2	19.52	153900	38745	3.97213
Q9Y6M4	Casein kinase I isoform gamma-3	CSNK1G3	FUNCTION: Serine/threonine-protein kinase. Casein kinases are operationally defined by their preferential utilization of acidic proteins such as caseins as substrates. It can phosphorylate a large number of proteins. Participates in Wnt signaling. Regulates fast synaptic transmission mediated by glutamate (By similarity). {ECO:0000250}.	sp|Q9Y6M4|KC1G3_HUMAN;sp|P78368|KC1G2_HUMAN	sp|Q9Y6M4|KC1G3_HUMAN Casein kinase I isoform gamma-3 OS=Homo sapiens OX=9606 GN=CSNK1G3 PE=1 SV=2;sp|P78368|KC1G2_HUMAN Casein kinase I isoform gamma-2 OS=Homo sapiens OX=9606 GN=CSNK1G2 PE=1 SV=1	2	4	4	2	10.5	51.388	192330	48589	3.9583
Q6DKI1	60S ribosomal protein L7-like 1	RPL7L1		sp|Q6DKI1|RL7L_HUMAN	sp|Q6DKI1|RL7L_HUMAN 60S ribosomal protein L7-like 1 OS=Homo sapiens OX=9606 GN=RPL7L1 PE=1 SV=2	1	3	3	3	16.5	29.669	522160	132100	3.95276
Q8NBI6	Xyloside xylosyltransferase 1	XXYLT1	FUNCTION: Alpha-1,3-xylosyltransferase, which elongates the O-linked xylose-glucose disaccharide attached to EGF-like repeats in the extracellular domain of target proteins by catalyzing the addition of the second xylose (PubMed:22117070, PubMed:8982869). Known targets include Notch proteins and coagulation factors, such as F9 (PubMed:22117070, PubMed:8982869). {ECO:0000269|PubMed:22117070, ECO:0…	sp|Q8NBI6|XXLT1_HUMAN	sp|Q8NBI6|XXLT1_HUMAN Xyloside xylosyltransferase 1 OS=Homo sapiens OX=9606 GN=XXYLT1 PE=1 SV=1	1	2	2	2	9.2	43.806	181300	45902	3.94972
Q9Y535	DNA-directed RNA polymerase III subunit RPC8	POLR3H	FUNCTION: DNA-dependent RNA polymerase catalyzes the transcription of DNA into RNA using the four ribonucleoside triphosphates as substrates. Specific peripheric component of RNA polymerase III which synthesizes small RNAs, such as 5S rRNA and tRNAs. Plays a key role in sensing and limiting infection by intracellular bacteria and DNA viruses. Acts as nuclear and cytosolic DNA sensor involved in i…	sp|Q9Y535|RPC8_HUMAN	sp|Q9Y535|RPC8_HUMAN DNA-directed RNA polymerase III subunit RPC8 OS=Homo sapiens OX=9606 GN=POLR3H PE=1 SV=1	1	3	3	2	24.5	22.918	218120	55331	3.94209
Q9Y6K5	2-5-oligoadenylate synthase 3	OAS3	FUNCTION: Interferon-induced, dsRNA-activated antiviral enzyme which plays a critical role in cellular innate antiviral response. In addition, it may also play a role in other cellular processes such as apoptosis, cell growth, differentiation and gene regulation. Synthesizes preferentially dimers of 2'-5'-oligoadenylates (2-5A) from ATP which then bind to the inactive monomeric form of ribonuclea…	sp|Q9Y6K5|OAS3_HUMAN	sp|Q9Y6K5|OAS3_HUMAN 2-5-oligoadenylate synthase 3 OS=Homo sapiens OX=9606 GN=OAS3 PE=1 SV=3	1	3	3	3	4.6	121.17	151220	38496	3.9282
P55957	BH3-interacting domain death agonist	BID	FUNCTION: The major proteolytic product p15 BID allows the release of cytochrome c (By similarity). Isoform 1, isoform 2 and isoform 4 induce ICE-like proteases and apoptosis. Isoform 3 does not induce apoptosis. Counters the protective effect of Bcl-2. {ECO:0000250|UniProtKB:P70444, ECO:0000269|PubMed:14583606}.	sp|P55957|BID_HUMAN	sp|P55957|BID_HUMAN BH3-interacting domain death agonist OS=Homo sapiens OX=9606 GN=BID PE=1 SV=1	1	3	3	3	22.1	21.994	906630	231420	3.91768
P35813	Protein phosphatase 1A	PPM1A	FUNCTION: Enzyme with a broad specificity. Negatively regulates TGF-beta signaling through dephosphorylating SMAD2 and SMAD3, resulting in their dissociation from SMAD4, nuclear export of the SMADs and termination of the TGF-beta-mediated signaling. Dephosphorylates PRKAA1 and PRKAA2. Plays an important role in the termination of TNF-alpha-mediated NF-kappa-B activation through dephosphorylating …	sp|P35813|PPM1A_HUMAN	sp|P35813|PPM1A_HUMAN Protein phosphatase 1A OS=Homo sapiens OX=9606 GN=PPM1A PE=1 SV=1	1	4	4	4	16.2	42.447	245010	62746	3.90479
O15164	Transcription intermediary factor 1-alpha	TRIM24	FUNCTION: Transcriptional coactivator that interacts with numerous nuclear receptors and coactivators and modulates the transcription of target genes. Interacts with chromatin depending on histone H3 modifications, having the highest affinity for histone H3 that is both unmodified at 'Lys-4' (H3K4me0) and acetylated at 'Lys-23' (H3K23ac). Has E3 protein-ubiquitin ligase activity. Promotes ubiquit…	sp|O15164|TIF1A_HUMAN	sp|O15164|TIF1A_HUMAN Transcription intermediary factor 1-alpha OS=Homo sapiens OX=9606 GN=TRIM24 PE=1 SV=3	1	4	3	3	4.6	116.83	98559	25281	3.89854
Q7Z412	Peroxisome assembly protein 26	PEX26	FUNCTION: Probably required for protein import into peroxisomes. Anchors PEX1 and PEX6 to peroxisome membranes, possibly to form heteromeric AAA ATPase complexes required for the import of proteins into peroxisomes. Involved in the import of catalase and proteins containing a PTS2 target sequence, but not in import of proteins with a PTS1 target sequence. {ECO:0000269|PubMed:12717447, ECO:0000269…	sp|Q7Z412|PEX26_HUMAN	sp|Q7Z412|PEX26_HUMAN Peroxisome assembly protein 26 OS=Homo sapiens OX=9606 GN=PEX26 PE=1 SV=2	1	4	4	4	22	33.898	163170	41919	3.89251
Q9NVI1	Fanconi anemia group I protein	FANCI	FUNCTION: Plays an essential role in the repair of DNA double-strand breaks by homologous recombination and in the repair of interstrand DNA cross-links (ICLs) by promoting FANCD2 monoubiquitination by FANCL and participating in recruitment to DNA repair sites. Required for maintenance of chromosomal stability. Specifically binds branched DNA: binds both single-stranded DNA (ssDNA) and double-str…	sp|Q9NVI1|FANCI_HUMAN	sp|Q9NVI1|FANCI_HUMAN Fanconi anemia group I protein OS=Homo sapiens OX=9606 GN=FANCI PE=1 SV=4	1	3	3	3	3.5	149.32	99271	25507	3.89191
Q9GZU8	PSME3-interacting protein	PSME3IP1	FUNCTION: Promotes the association of the proteasome activator complex subunit PSME3 with the 20S proteasome and regulates its activity. Inhibits PSME3-mediated degradation of some proteasome substrates, probably by affecting their diffusion rate into the catalytic chamber of the proteasome. Also inhibits the interaction of PSME3 with COIL, inhibits accumulation of PSME3 in Cajal bodies and posit…	sp|Q9GZU8|PIP30_HUMAN	sp|Q9GZU8|PIP30_HUMAN PSME3-interacting protein OS=Homo sapiens OX=9606 GN=PSME3IP1 PE=1 SV=1	1	2	2	2	9.8	28.912	99463	25599	3.88543
P28065	Proteasome subunit beta type-9	PSMB9	FUNCTION: The proteasome is a multicatalytic proteinase complex which is characterized by its ability to cleave peptides with Arg, Phe, Tyr, Leu, and Glu adjacent to the leaving group at neutral or slightly basic pH. The proteasome has an ATP-dependent proteolytic activity. This subunit is involved in antigen processing to generate class I binding peptides. Replacement of PSMB6 by PSMB9 increases…	sp|P28065|PSB9_HUMAN	sp|P28065|PSB9_HUMAN Proteasome subunit beta type-9 OS=Homo sapiens OX=9606 GN=PSMB9 PE=1 SV=2	1	2	2	2	17.4	23.264	287240	73947	3.8844
Q9Y2D4	Exocyst complex component 6B	EXOC6B	FUNCTION: Component of the exocyst complex involved in the docking of exocytic vesicles with fusion sites on the plasma membrane.	sp|Q9Y2D4|EXC6B_HUMAN	sp|Q9Y2D4|EXC6B_HUMAN Exocyst complex component 6B OS=Homo sapiens OX=9606 GN=EXOC6B PE=1 SV=3	1	2	2	2	3.9	94.2	65790	16944	3.88279
Q9Y2D5	A-kinase anchor protein 2	AKAP2	FUNCTION: Binds to regulatory subunit (RII) of protein kinase A. May be involved in establishing polarity in signaling systems or in integrating PKA-RII isoforms with downstream effectors to capture, amplify and focus diffuse, trans-cellular signals carried by cAMP (By similarity). {ECO:0000250}.	sp|Q9Y2D5|AKAP2_HUMAN	sp|Q9Y2D5|AKAP2_HUMAN A-kinase anchor protein 2 OS=Homo sapiens OX=9606 GN=AKAP2 PE=1 SV=3	1	9	9	9	16.1	94.659	241520	62268	3.87872
Q17RN3	Protein FAM98C	FAM98C		sp|Q17RN3|FA98C_HUMAN	sp|Q17RN3|FA98C_HUMAN Protein FAM98C OS=Homo sapiens OX=9606 GN=FAM98C PE=1 SV=1	1	2	2	2	8.9	37.329	228180	59367	3.84355
Q15018	BRISC complex subunit Abraxas 2	ABRAXAS2	FUNCTION: Component of the BRISC complex, a multiprotein complex that specifically cleaves 'Lys-63'-linked polyubiquitin, leaving the last ubiquitin chain attached to its substrates (PubMed:19214193, PubMed:20032457, PubMed:20656690, PubMed:24075985). May act as a central scaffold protein that assembles the various components of the BRISC complex and retains them in the cytoplasm (PubMed:20656690…	sp|Q15018|ABRX2_HUMAN	sp|Q15018|ABRX2_HUMAN BRISC complex subunit Abraxas 2 OS=Homo sapiens OX=9606 GN=ABRAXAS2 PE=1 SV=2	1	3	3	3	10.4	46.9	146390	38257	3.82649
Q6UVJ0	Spindle assembly abnormal protein 6 homolog	SASS6	FUNCTION: Central scaffolding component of the centrioles ensuring their 9-fold symmetry. Required for centrosome biogenesis and duplication: required both for mother-centriole-dependent centriole duplication and deuterosome-dependent centriole amplification in multiciliated cells. Overexpression results in excess foci-bearing centriolar markers. Required for the recruitment of STIL to the procen…	sp|Q6UVJ0|SAS6_HUMAN	sp|Q6UVJ0|SAS6_HUMAN Spindle assembly abnormal protein 6 homolog OS=Homo sapiens OX=9606 GN=SASS6 PE=1 SV=1	1	1	1	1	2.1	74.396	69564	18250	3.81173
Q9Y2I7	1-phosphatidylinositol 3-phosphate 5-kinase	PIKFYVE	FUNCTION: The PI(3,5)P2 regulatory complex regulates both the synthesis and turnover of phosphatidylinositol 3,5-bisphosphate (PtdIns(3,5)P2). Catalyzes the phosphorylation of phosphatidylinositol 3-phosphate on the fifth hydroxyl of the myo-inositol ring, to form phosphatidylinositol 3,5-bisphosphate. Required for endocytic-vacuolar pathway and nuclear migration. Plays a role in the biogenesis o…	sp|Q9Y2I7|FYV1_HUMAN	sp|Q9Y2I7|FYV1_HUMAN 1-phosphatidylinositol 3-phosphate 5-kinase OS=Homo sapiens OX=9606 GN=PIKFYVE PE=1 SV=3	1	4	4	4	2.3	237.13	124950	33044	3.78132
Q96FN4	Copine-2	CPNE2	FUNCTION: Calcium-dependent phospholipid-binding protein that plays a role in calcium-mediated intracellular processes. Exhibits calcium-dependent cell membrane binding properties. {ECO:0000250|UniProtKB:P59108}.	sp|Q96FN4|CPNE2_HUMAN	sp|Q96FN4|CPNE2_HUMAN Copine-2 OS=Homo sapiens OX=9606 GN=CPNE2 PE=1 SV=3	1	4	3	3	10.8	61.189	304880	80958	3.7659
O43306	Adenylate cyclase type 6	ADCY6	FUNCTION: Catalyzes the formation of the signaling molecule cAMP downstream of G protein-coupled receptors (PubMed:17916776, PubMed:17110384). Functions in signaling cascades downstream of beta-adrenergic receptors in the heart and in vascular smooth muscle cells (PubMed:17916776). Functions in signaling cascades downstream of the vasopressin receptor in the kidney and has a role in renal water r…	sp|O43306|ADCY6_HUMAN;sp|O95622|ADCY5_HUMAN	sp|O43306|ADCY6_HUMAN Adenylate cyclase type 6 OS=Homo sapiens OX=9606 GN=ADCY6 PE=1 SV=2	2	3	3	3	3.3	130.61	380810	101160	3.76443
Q9UBN7	Histone deacetylase 6	HDAC6	FUNCTION: Responsible for the deacetylation of lysine residues on the N-terminal part of the core histones (H2A, H2B, H3 and H4) (PubMed:10220385). Histone deacetylation gives a tag for epigenetic repression and plays an important role in transcriptional regulation, cell cycle progression and developmental events (PubMed:10220385). Histone deacetylases act via the formation of large multiprotein …	sp|Q9UBN7|HDAC6_HUMAN	sp|Q9UBN7|HDAC6_HUMAN Histone deacetylase 6 OS=Homo sapiens OX=9606 GN=HDAC6 PE=1 SV=2	1	3	3	3	4.8	131.42	74426	19798	3.75927
Q9P0J7	E3 ubiquitin-protein ligase KCMF1	KCMF1	FUNCTION: Has intrinsic E3 ubiquitin ligase activity and promotes ubiquitination. {ECO:0000269|PubMed:15581609}.	sp|Q9P0J7|KCMF1_HUMAN	sp|Q9P0J7|KCMF1_HUMAN E3 ubiquitin-protein ligase KCMF1 OS=Homo sapiens OX=9606 GN=KCMF1 PE=1 SV=2	1	4	4	4	21.8	41.945	617750	164730	3.75008
Q9NQ55	Suppressor of SWI4 1 homolog	PPAN	FUNCTION: May have a role in cell growth.	sp|Q9NQ55|SSF1_HUMAN	sp|Q9NQ55|SSF1_HUMAN Suppressor of SWI4 1 homolog OS=Homo sapiens OX=9606 GN=PPAN PE=2 SV=1	1	2	2	2	7.4	53.193	193430	51589	3.74944
P50613	Cyclin-dependent kinase 7	CDK7	FUNCTION: Serine/threonine kinase involved in cell cycle control and in RNA polymerase II-mediated RNA transcription. Cyclin-dependent kinases (CDKs) are activated by the binding to a cyclin and mediate the progression through the cell cycle. Each different complex controls a specific transition between 2 subsequent phases in the cell cycle. Required for both activation and complex formation of C…	sp|P50613|CDK7_HUMAN	sp|P50613|CDK7_HUMAN Cyclin-dependent kinase 7 OS=Homo sapiens OX=9606 GN=CDK7 PE=1 SV=1	1	5	5	5	19.1	39.038	989700	265270	3.73092
Q8IY81	pre-rRNA 2-O-ribose RNA methyltransferase FTSJ3	FTSJ3	FUNCTION: RNA 2'-O-methyltransferase involved in the processing of the 34S pre-rRNA to 18S rRNA and in 40S ribosomal subunit formation. {ECO:0000255|HAMAP-Rule:MF_03163, ECO:0000269|PubMed:22195017}.; FUNCTION: (Microbial infection) In case of infection by HIV-1 virus, recruited to HIV-1 RNA and catalyzes 2'-O-methylation of the viral genome, allowing HIV-1 virus to escape the innate immune syste…	sp|Q8IY81|SPB1_HUMAN	sp|Q8IY81|SPB1_HUMAN pre-rRNA 2-O-ribose RNA methyltransferase FTSJ3 OS=Homo sapiens OX=9606 GN=FTSJ3 PE=1 SV=2	1	6	6	6	13.5	96.557	1020300	274520	3.71667
Q96G75	E3 ubiquitin-protein transferase RMND5B	RMND5B	FUNCTION: Core component of the CTLH E3 ubiquitin-protein ligase complex that selectively accepts ubiquitin from UBE2H and mediates ubiquitination and subsequent proteasomal degradation of the transcription factor HBP1. MAEA and RMND5A are both required for catalytic activity of the CTLH E3 ubiquitin-protein ligase complex (PubMed:29911972). Catalytic activity of the complex is required for norma…	sp|Q96G75|RMD5B_HUMAN	sp|Q96G75|RMD5B_HUMAN E3 ubiquitin-protein transferase RMND5B OS=Homo sapiens OX=9606 GN=RMND5B PE=1 SV=1	1	1	1	1	3.3	44.414	76263	20699	3.68438
Q86X10	Ral GTPase-activating protein subunit beta	RALGAPB	FUNCTION: Non-catalytic subunit of the heterodimeric RalGAP1 and RalGAP2 complexes which act as GTPase activators for the Ras-like small GTPases RALA and RALB. {ECO:0000250}.	sp|Q86X10|RLGPB_HUMAN	sp|Q86X10|RLGPB_HUMAN Ral GTPase-activating protein subunit beta OS=Homo sapiens OX=9606 GN=RALGAPB PE=1 SV=1	1	2	2	2	2.3	166.8	76066	20662	3.68144
O75072	Ribitol-5-phosphate transferase FKTN	FKTN	FUNCTION: Catalyzes the transfer of CDP-ribitol to the distal N-acetylgalactosamine of the phosphorylated O-mannosyl trisaccharide (N-acetylgalactosamine-beta-3-N-acetylglucosamine-beta-4-(phosphate-6-)mannose), a carbohydrate structure present in alpha-dystroglycan (DAG1) (PubMed:17034757, PubMed:25279699, PubMed:26923585, PubMed:29477842). This constitutes the first step in the formation of the…	sp|O75072|FKTN_HUMAN	sp|O75072|FKTN_HUMAN Ribitol-5-phosphate transferase FKTN OS=Homo sapiens OX=9606 GN=FKTN PE=1 SV=2	1	3	3	3	10	53.723	187360	51152	3.66281
Q9NR46	Endophilin-B2	SH3GLB2		sp|Q9NR46|SHLB2_HUMAN	sp|Q9NR46|SHLB2_HUMAN Endophilin-B2 OS=Homo sapiens OX=9606 GN=SH3GLB2 PE=1 SV=1	1	4	4	4	14.2	43.973	725430	198960	3.64611
Q13889	General transcription factor IIH subunit 3	GTF2H3	FUNCTION: Component of the general transcription and DNA repair factor IIH (TFIIH) core complex, which is involved in general and transcription-coupled nucleotide excision repair (NER) of damaged DNA and, when complexed to CAK, in RNA transcription by RNA polymerase II. In NER, TFIIH acts by opening DNA around the lesion to allow the excision of the damaged oligonucleotide and its replacement by …	sp|Q13889|TF2H3_HUMAN	sp|Q13889|TF2H3_HUMAN General transcription factor IIH subunit 3 OS=Homo sapiens OX=9606 GN=GTF2H3 PE=1 SV=2	1	2	2	2	9.4	34.378	161110	44530	3.61801
Q13416	Origin recognition complex subunit 2	ORC2	FUNCTION: Component of the origin recognition complex (ORC) that binds origins of replication. DNA-binding is ATP-dependent. The specific DNA sequences that define origins of replication have not been identified yet. ORC is required to assemble the pre-replication complex necessary to initiate DNA replication. Binds histone H3 and H4 trimethylation marks H3K9me3, H3K20me3 and H4K27me3. Stabilizes…	sp|Q13416|ORC2_HUMAN	sp|Q13416|ORC2_HUMAN Origin recognition complex subunit 2 OS=Homo sapiens OX=9606 GN=ORC2 PE=1 SV=2	1	3	3	3	8.3	65.971	162620	45092	3.6064
Q9GZY0	Nuclear RNA export factor 2	NXF2B	FUNCTION: Involved in the export of mRNA from the nucleus to the cytoplasm.	sp|Q9GZY0|NXF2_HUMAN;sp|Q9H1B4|NXF5_HUMAN	sp|Q9GZY0|NXF2_HUMAN Nuclear RNA export factor 2 OS=Homo sapiens OX=9606 GN=NXF2B PE=1 SV=1	2	3	3	3	8.6	71.626	311000	86392	3.59987
A6NKF2	AT-rich interactive domain-containing protein 3C	ARID3C		sp|A6NKF2|ARI3C_HUMAN;sp|Q99856|ARI3A_HUMAN	sp|A6NKF2|ARI3C_HUMAN AT-rich interactive domain-containing protein 3C OS=Homo sapiens OX=9606 GN=ARID3C PE=1 SV=1;sp|Q99856|ARI3A_HUMAN AT-rich interactive domain-containing protein 3A OS=Homo sapiens OX=9606 GN=ARID3A PE=1 SV=2	2	1	1	1	2.9	44.073	27899	7755.1	3.5975
Q9NZ52	ADP-ribosylation factor-binding protein GGA3	GGA3	FUNCTION: Plays a role in protein sorting and trafficking between the trans-Golgi network (TGN) and endosomes. Mediates the ARF-dependent recruitment of clathrin to the TGN and binds ubiquitinated proteins and membrane cargo molecules with a cytosolic acidic cluster-dileucine (DXXLL) motif (PubMed:11301005). Mediates export of the GPCR receptor ADRA2B to the cell surface (PubMed:26811329). nvolve…	sp|Q9NZ52|GGA3_HUMAN	sp|Q9NZ52|GGA3_HUMAN ADP-ribosylation factor-binding protein GGA3 OS=Homo sapiens OX=9606 GN=GGA3 PE=1 SV=1	1	3	2	2	5	78.314	165370	46036	3.59219
P13807	Glycogen [starch] synthase, muscle	GYS1	FUNCTION: Transfers the glycosyl residue from UDP-Glc to the non-reducing end of alpha-1,4-glucan.	sp|P13807|GYS1_HUMAN	sp|P13807|GYS1_HUMAN Glycogen [starch] synthase, muscle OS=Homo sapiens OX=9606 GN=GYS1 PE=1 SV=2	1	5	5	5	12.3	83.785	327090	91225	3.58553
Q9UJY5	ADP-ribosylation factor-binding protein GGA1	GGA1	FUNCTION: Plays a role in protein sorting and trafficking between the trans-Golgi network (TGN) and endosomes. Mediates the ARF-dependent recruitment of clathrin to the TGN and binds ubiquitinated proteins and membrane cargo molecules with a cytosolic acidic cluster-dileucine (DXXLL) motif (PubMed:11301005, PubMed:15886016). Mediates export of the GPCR receptor ADRA2B to the cell surface (PubMed:…	sp|Q9UJY5|GGA1_HUMAN	sp|Q9UJY5|GGA1_HUMAN ADP-ribosylation factor-binding protein GGA1 OS=Homo sapiens OX=9606 GN=GGA1 PE=1 SV=1	1	3	2	2	6.7	70.383	212280	59229	3.58406
Q9H936	Mitochondrial glutamate carrier 1	SLC25A22	FUNCTION: Involved in the transport of glutamate across the inner mitochondrial membrane. Glutamate is cotransported with H(+). {ECO:0000269|PubMed:11897791}.	sp|Q9H936|GHC1_HUMAN	sp|Q9H936|GHC1_HUMAN Mitochondrial glutamate carrier 1 OS=Homo sapiens OX=9606 GN=SLC25A22 PE=1 SV=1	1	1	1	1	3.1	34.47	1686200	473780	3.55904
Q9BY41	Histone deacetylase 8	HDAC8	FUNCTION: Responsible for the deacetylation of lysine residues on the N-terminal part of the core histones (H2A, H2B, H3 and H4). Histone deacetylation gives a tag for epigenetic repression and plays an important role in transcriptional regulation, cell cycle progression and developmental events. Histone deacetylases act via the formation of large multiprotein complexes. Also involved in the deac…	sp|Q9BY41|HDAC8_HUMAN	sp|Q9BY41|HDAC8_HUMAN Histone deacetylase 8 OS=Homo sapiens OX=9606 GN=HDAC8 PE=1 SV=2	1	3	3	3	15.6	41.757	142510	40176	3.54714
Q6ZMI0	Protein phosphatase 1 regulatory subunit 21	PPP1R21	FUNCTION: Putative regulator of protein phosphatase 1 (PP1) activity (PubMed:19389623). May play a role in the endosomal sorting process or in endosome maturation pathway (PubMed:30520571). {ECO:0000269|PubMed:30520571, ECO:0000305|PubMed:19389623}.	sp|Q6ZMI0|PPR21_HUMAN	sp|Q6ZMI0|PPR21_HUMAN Protein phosphatase 1 regulatory subunit 21 OS=Homo sapiens OX=9606 GN=PPP1R21 PE=1 SV=1	1	7	7	7	15	88.313	344760	97250	3.54509
P62273	40S ribosomal protein S29	RPS29		sp|P62273|RS29_HUMAN	sp|P62273|RS29_HUMAN 40S ribosomal protein S29 OS=Homo sapiens OX=9606 GN=RPS29 PE=1 SV=2	1	2	2	2	32.1	6.6767	4699900	1328500	3.53775
Q9UPV0	Centrosomal protein of 164 kDa	CEP164	FUNCTION: Plays a role in microtubule organization and/or maintenance for the formation of primary cilia (PC), a microtubule-based structure that protrudes from the surface of epithelial cells. Plays a critical role in G2/M checkpoint and nuclear divisions. A key player in the DNA damage-activated ATR/ATM signaling cascade since it is required for the proper phosphorylation of H2AX, RPA, CHEK2 an…	sp|Q9UPV0|CE164_HUMAN	sp|Q9UPV0|CE164_HUMAN Centrosomal protein of 164 kDa OS=Homo sapiens OX=9606 GN=CEP164 PE=1 SV=3	1	1	1	1	0.9	164.31	381230	108060	3.52795
P06213	Insulin receptor	INSR	FUNCTION: Receptor tyrosine kinase which mediates the pleiotropic actions of insulin. Binding of insulin leads to phosphorylation of several intracellular substrates, including, insulin receptor substrates (IRS1, 2, 3, 4), SHC, GAB1, CBL and other signaling intermediates. Each of these phosphorylated proteins serve as docking proteins for other signaling proteins that contain Src-homology-2 domai…	sp|P06213|INSR_HUMAN	sp|P06213|INSR_HUMAN Insulin receptor OS=Homo sapiens OX=9606 GN=INSR PE=1 SV=4	1	2	2	2	2	156.33	163520	46411	3.5233
Q03111	Protein ENL	MLLT1	FUNCTION: Chromatin reader component of the super elongation complex (SEC), a complex required to increase the catalytic rate of RNA polymerase II transcription by suppressing transient pausing by the polymerase at multiple sites along the DNA (PubMed:20159561, PubMed:20471948). Specifically recognizes and binds acetylated and crotonylated histones, with a preference for histones that are crotony…	sp|Q03111|ENL_HUMAN	sp|Q03111|ENL_HUMAN Protein ENL OS=Homo sapiens OX=9606 GN=MLLT1 PE=1 SV=2	1	1	1	1	2.9	62.055	77019	21867	3.52216
Q96JC1	Vam6/Vps39-like protein	VPS39	FUNCTION: Regulator of TGF-beta/activin signaling, inhibiting SMAD3- and activating SMAD2-dependent transcription. Acts by interfering with SMAD3/SMAD4 complex formation, this would lead to inhibition of SMAD3-dependent transcription and relieve SMAD3 inhibition of SMAD2-dependent promoters, thus increasing SMAD2-dependent transcription. Does not affect TGF-beta-induced SMAD2 or SMAD3 phosphoryla…	sp|Q96JC1|VPS39_HUMAN	sp|Q96JC1|VPS39_HUMAN Vam6/Vps39-like protein OS=Homo sapiens OX=9606 GN=VPS39 PE=1 SV=2	1	2	2	2	4.2	101.81	120070	34126	3.51843
Q9H0F6	Sharpin	SHARPIN	FUNCTION: Component of the LUBAC complex which conjugates linear polyubiquitin chains in a head-to-tail manner to substrates and plays a key role in NF-kappa-B activation and regulation of inflammation. LUBAC conjugates linear polyubiquitin to IKBKG and RIPK1 and is involved in activation of the canonical NF-kappa-B and the JNK signaling pathways. Linear ubiquitination mediated by the LUBAC compl…	sp|Q9H0F6|SHRPN_HUMAN	sp|Q9H0F6|SHRPN_HUMAN Sharpin OS=Homo sapiens OX=9606 GN=SHARPIN PE=1 SV=1	1	2	2	2	7.2	39.949	73438	21041	3.49023
Q8IV48	3-5 exoribonuclease 1	ERI1	FUNCTION: RNA exonuclease that binds to the 3'-end of histone mRNAs and degrades them, suggesting that it plays an essential role in histone mRNA decay after replication. A 2' and 3'-hydroxyl groups at the last nucleotide of the histone 3'-end is required for efficient degradation of RNA substrates. Also able to degrade the 3'-overhangs of short interfering RNAs (siRNAs) in vitro, suggesting a po…	sp|Q8IV48|ERI1_HUMAN	sp|Q8IV48|ERI1_HUMAN 3-5 exoribonuclease 1 OS=Homo sapiens OX=9606 GN=ERI1 PE=1 SV=3	1	3	3	3	12	40.063	403470	115740	3.486
Q8IWB1	Inositol 1,4,5-trisphosphate receptor-interacting protein	ITPRIP	FUNCTION: Enhances Ca(2+)-mediated inhibition of inositol 1,4,5-triphosphate receptor (ITPR) Ca(2+) release. {ECO:0000269|PubMed:16990268}.	sp|Q8IWB1|IPRI_HUMAN	sp|Q8IWB1|IPRI_HUMAN Inositol 1,4,5-trisphosphate receptor-interacting protein OS=Homo sapiens OX=9606 GN=ITPRIP PE=1 SV=1	1	3	3	3	7.9	62.059	247290	70978	3.48404
Q12769	Nuclear pore complex protein Nup160	NUP160	FUNCTION: Functions as a component of the nuclear pore complex (NPC) (PubMed:11564755, PubMed:11684705). Involved in poly(A)+ RNA transport. {ECO:0000269|PubMed:11564755, ECO:0000269|PubMed:11684705}.	sp|Q12769|NU160_HUMAN	sp|Q12769|NU160_HUMAN Nuclear pore complex protein Nup160 OS=Homo sapiens OX=9606 GN=NUP160 PE=1 SV=3	1	4	4	4	5.1	162.12	424120	121740	3.48382
Q9H267	Vacuolar protein sorting-associated protein 33B	VPS33B	FUNCTION: May play a role in vesicle-mediated protein trafficking to lysosomal compartments and in membrane docking/fusion reactions of late endosomes/lysosomes. Mediates phagolysosomal fusion in macrophages (PubMed:18474358). Proposed to be involved in endosomal maturation implicating VIPAS39. In epithelial cells, the VPS33B:VIPAS39 complex may play a role in the apical recycling pathway and in …	sp|Q9H267|VP33B_HUMAN	sp|Q9H267|VP33B_HUMAN Vacuolar protein sorting-associated protein 33B OS=Homo sapiens OX=9606 GN=VPS33B PE=1 SV=2	1	2	2	2	4.2	70.584	86228	24775	3.48044
O94923	D-glucuronyl C5-epimerase	GLCE	FUNCTION: Converts D-glucuronic acid residues adjacent to N-sulfate sugar residues to L-iduronic acid residues, both in maturing heparan sulfate (HS) and heparin chains. This is important for further modifications that determine the specificity of interactions between these glycosaminoglycans and proteins. {ECO:0000269|PubMed:20118238, ECO:0000269|PubMed:22528493, ECO:0000269|PubMed:30872481}.	sp|O94923|GLCE_HUMAN	sp|O94923|GLCE_HUMAN D-glucuronyl C5-epimerase OS=Homo sapiens OX=9606 GN=GLCE PE=1 SV=3	1	4	4	4	10.7	70.1	193970	55735	3.48022
Q6IBW4	Condensin-2 complex subunit H2	NCAPH2	FUNCTION: Regulatory subunit of the condensin-2 complex, a complex that seems to provide chromosomes with an additional level of organization and rigidity and in establishing mitotic chromosome architecture (PubMed:14532007). May promote the resolution of double-strand DNA catenanes (intertwines) between sister chromatids. Condensin-mediated compaction likely increases tension in catenated sister…	sp|Q6IBW4|CNDH2_HUMAN	sp|Q6IBW4|CNDH2_HUMAN Condensin-2 complex subunit H2 OS=Homo sapiens OX=9606 GN=NCAPH2 PE=1 SV=1	1	4	4	4	9.1	68.226	246670	70887	3.47976
Q9UNK9	Protein angel homolog 1	ANGEL1		sp|Q9UNK9|ANGE1_HUMAN	sp|Q9UNK9|ANGE1_HUMAN Protein angel homolog 1 OS=Homo sapiens OX=9606 GN=ANGEL1 PE=1 SV=1	1	1	1	1	2.8	75.275	139100	39997	3.47776
Q96BX8	MOB kinase activator 3A	MOB3A	FUNCTION: May regulate the activity of kinases. {ECO:0000250}.	sp|Q96BX8|MOB3A_HUMAN	sp|Q96BX8|MOB3A_HUMAN MOB kinase activator 3A OS=Homo sapiens OX=9606 GN=MOB3A PE=1 SV=1	1	1	1	1	6.9	25.464	39153	11261	3.47687
O60907	F-box-like/WD repeat-containing protein TBL1X	TBL1X	FUNCTION: F-box-like protein involved in the recruitment of the ubiquitin/19S proteasome complex to nuclear receptor-regulated transcription units (PubMed:14980219). Plays an essential role in transcription activation mediated by nuclear receptors. Probably acts as integral component of corepressor complexes that mediates the recruitment of the 19S proteasome complex, leading to the subsequent pr…	sp|O60907|TBL1X_HUMAN	sp|O60907|TBL1X_HUMAN F-box-like/WD repeat-containing protein TBL1X OS=Homo sapiens OX=9606 GN=TBL1X PE=1 SV=3	1	5	1	1	14.9	62.495	36391	10482	3.47176
Q8WVT3	Trafficking protein particle complex subunit 12	TRAPPC12	FUNCTION: Component of the TRAPP complex, which is involved in endoplasmic reticulum to Golgi apparatus trafficking at a very early stage (PubMed:21525244, PubMed:28777934). Also plays a role in chromosome congression, kinetochore assembly and stability and controls the recruitment of CENPE to the kinetochores (PubMed:25918224). {ECO:0000269|PubMed:21525244, ECO:0000269|PubMed:25918224, ECO:00002…	sp|Q8WVT3|TPC12_HUMAN	sp|Q8WVT3|TPC12_HUMAN Trafficking protein particle complex subunit 12 OS=Homo sapiens OX=9606 GN=TRAPPC12 PE=1 SV=3	1	4	4	4	6.5	79.374	398780	115890	3.44102
Q5SRD1	Mitochondrial import inner membrane translocase subunit Tim23B	TIMM23B	FUNCTION: May participate in the translocation of transit peptide-containing proteins across the mitochondrial inner membrane. the PAM complex (By similarity). {ECO:0000250}.	sp|Q5SRD1|TI23B_HUMAN;sp|O14925|TIM23_HUMAN	sp|Q5SRD1|TI23B_HUMAN Mitochondrial import inner membrane translocase subunit Tim23B OS=Homo sapiens OX=9606 GN=TIMM23B PE=1 SV=3;sp|O14925|TIM23_HUMAN Mitochondrial import inner membrane translocase subunit Tim23 OS=Homo sapiens OX=9606 GN=TIMM23 PE=1 SV=	2	1	1	1	9	19.669	109340	31832	3.43491
Q9P107	GEM-interacting protein	GMIP	FUNCTION: Stimulates, in vitro and in vivo, the GTPase activity of RhoA. {ECO:0000269|PubMed:12093360}.	sp|Q9P107|GMIP_HUMAN	sp|Q9P107|GMIP_HUMAN GEM-interacting protein OS=Homo sapiens OX=9606 GN=GMIP PE=1 SV=2	1	4	4	4	6.9	106.68	406350	118580	3.4268
P32456	Guanylate-binding protein 2	GBP2	FUNCTION: Hydrolyzes GTP to GMP in 2 consecutive cleavage reactions, but the major reaction product is GDP (PubMed:8706832). Exhibits antiviral activity against influenza virus. Promotes oxidative killing and delivers antimicrobial peptides to autophagolysosomes, providing broad host protection against different pathogen classes (By similarity). {ECO:0000250|UniProtKB:P32455, ECO:0000269|PubMed:8…	sp|P32456|GBP2_HUMAN;sp|P32455|GBP1_HUMAN	sp|P32456|GBP2_HUMAN Guanylate-binding protein 2 OS=Homo sapiens OX=9606 GN=GBP2 PE=1 SV=3;sp|P32455|GBP1_HUMAN Guanylate-binding protein 1 OS=Homo sapiens OX=9606 GN=GBP1 PE=1 SV=2	2	1	1	1	2.7	67.208	32763	9565.3	3.42519
O75204	Transmembrane protein 127	TMEM127	FUNCTION: Controls cell proliferation acting as a negative regulator of TOR signaling pathway mediated by mTORC1. May act as a tumor suppressor. {ECO:0000269|PubMed:20154675}.	sp|O75204|TM127_HUMAN	sp|O75204|TM127_HUMAN Transmembrane protein 127 OS=Homo sapiens OX=9606 GN=TMEM127 PE=1 SV=1	1	1	1	1	7.6	25.841	60756	17748	3.42326
Q5VYS8	Terminal uridylyltransferase 7	TUT7	FUNCTION: Uridylyltransferase that mediates the terminal uridylation of mRNAs with short (less than 25 nucleotides) poly(A) tails, hence facilitating global mRNA decay (PubMed:19703396, PubMed:25480299). Essential for both oocyte maturation and fertility. Through 3' terminal uridylation of mRNA, sculpts, with TUT7, the maternal transcriptome by eliminating transcripts during oocyte growth (By sim…	sp|Q5VYS8|TUT7_HUMAN	sp|Q5VYS8|TUT7_HUMAN Terminal uridylyltransferase 7 OS=Homo sapiens OX=9606 GN=TUT7 PE=1 SV=1	1	3	3	2	2.4	171.23	55672	16267	3.42239
Q5T3F8	CSC1-like protein 2	TMEM63B	FUNCTION: Acts as an osmosensitive calcium-permeable cation channel (By similarity). Mechanosensitive ion channel that converts mechanical stimuli into a flow of ion (By similarity). {ECO:0000250|UniProtKB:Q3TWI9}.	sp|Q5T3F8|CSCL2_HUMAN	sp|Q5T3F8|CSCL2_HUMAN CSC1-like protein 2 OS=Homo sapiens OX=9606 GN=TMEM63B PE=1 SV=1	1	3	3	3	4.9	94.957	120640	35427	3.40531
Q6PIJ6	F-box only protein 38	FBXO38	FUNCTION: Substrate recognition component of a SCF (SKP1-CUL1-F-box protein) E3 ubiquitin-protein ligase complex which mediates the ubiquitination and subsequent proteasomal degradation of PDCD1/PD-1, thereby regulating T-cells-mediated immunity (PubMed:30487606). Required for anti-tumor activity of T-cells by promoting the degradation of PDCD1/PD-1; the PDCD1-mediated inhibitory pathway being ex…	sp|Q6PIJ6|FBX38_HUMAN	sp|Q6PIJ6|FBX38_HUMAN F-box only protein 38 OS=Homo sapiens OX=9606 GN=FBXO38 PE=1 SV=3	1	2	2	2	3	133.94	71480	21025	3.39976
Q86UW6	NEDD4-binding protein 2	N4BP2	FUNCTION: Has 5'-polynucleotide kinase and nicking endonuclease activity. May play a role in DNA repair or recombination. {ECO:0000269|PubMed:12730195}.	sp|Q86UW6|N4BP2_HUMAN	sp|Q86UW6|N4BP2_HUMAN NEDD4-binding protein 2 OS=Homo sapiens OX=9606 GN=N4BP2 PE=1 SV=2	1	3	3	3	3.2	198.8	138600	40827	3.39481
Q9NS84	Carbohydrate sulfotransferase 7	CHST7	FUNCTION: Sulfotransferase that utilizes 3'-phospho-5'-adenylyl sulfate (PAPS) as sulfonate donor to catalyze the transfer of sulfate to position 6 of non-reducing N-acetylglucosamine (GlcNAc) residues. Preferentially acts on mannose-linked GlcNAc. Also able to catalyze the transfer of sulfate to position 6 of the N-acetylgalactosamine (GalNAc) residue of chondroitin. Also acts on core 2 mucin-ty…	sp|Q9NS84|CHST7_HUMAN	sp|Q9NS84|CHST7_HUMAN Carbohydrate sulfotransferase 7 OS=Homo sapiens OX=9606 GN=CHST7 PE=1 SV=2	1	1	1	1	2.5	54.266	50666	14961	3.38654
Q9UPN4	Centrosomal protein of 131 kDa	CEP131	FUNCTION: Component of centriolar satellites contributing to the building of a complex and dynamic network required to regulate cilia/flagellum formation (PubMed:17954613, PubMed:24185901). In proliferating cells, MIB1-mediated ubiquitination induces its sequestration within centriolar satellites, precluding untimely cilia formation initiation (PubMed:24121310). In contrast, during normal and ult…	sp|Q9UPN4|CP131_HUMAN	sp|Q9UPN4|CP131_HUMAN Centrosomal protein of 131 kDa OS=Homo sapiens OX=9606 GN=CEP131 PE=1 SV=3	1	3	3	3	3.6	122.15	83168	24673	3.37081
Q69YQ0	Cytospin-A	SPECC1L	FUNCTION: Involved in cytokinesis and spindle organization. May play a role in actin cytoskeleton organization and microtubule stabilization and hence required for proper cell adhesion and migration. {ECO:0000269|PubMed:21703590}.	sp|Q69YQ0|CYTSA_HUMAN	sp|Q69YQ0|CYTSA_HUMAN Cytospin-A OS=Homo sapiens OX=9606 GN=SPECC1L PE=1 SV=3	1	2	2	2	2.3	124.54	389470	116590	3.34051
Q6YHU6	Thyroid adenoma-associated protein	THADA		sp|Q6YHU6|THADA_HUMAN	sp|Q6YHU6|THADA_HUMAN Thyroid adenoma-associated protein OS=Homo sapiens OX=9606 GN=THADA PE=1 SV=1	1	7	7	7	5.9	219.6	384950	115300	3.33868
Q5W111	SPRY domain-containing protein 7	SPRYD7		sp|Q5W111|SPRY7_HUMAN	sp|Q5W111|SPRY7_HUMAN SPRY domain-containing protein 7 OS=Homo sapiens OX=9606 GN=SPRYD7 PE=1 SV=2	1	3	3	3	24	21.666	140540	42220	3.32875
Q9UPQ9	Trinucleotide repeat-containing gene 6B protein	TNRC6B	FUNCTION: Plays a role in RNA-mediated gene silencing by both micro-RNAs (miRNAs) and short interfering RNAs (siRNAs). Required for miRNA-dependent translational repression and siRNA-dependent endonucleolytic cleavage of complementary mRNAs by argonaute family proteins. As scaffoldng protein associates with argonaute proteins bound to partially complementary mRNAs and simultaneously can recruit C…	sp|Q9UPQ9|TNR6B_HUMAN	sp|Q9UPQ9|TNR6B_HUMAN Trinucleotide repeat-containing gene 6B protein OS=Homo sapiens OX=9606 GN=TNRC6B PE=1 SV=4	1	2	2	2	1.7	194	38985	11747	3.31872
Q96HP0	Dedicator of cytokinesis protein 6	DOCK6	FUNCTION: Acts as guanine nucleotide exchange factor (GEF) for CDC42 and RAC1 small GTPases. Through its activation of CDC42 and RAC1, may regulate neurite outgrowth (By similarity). {ECO:0000250, ECO:0000269|PubMed:17196961}.	sp|Q96HP0|DOCK6_HUMAN	sp|Q96HP0|DOCK6_HUMAN Dedicator of cytokinesis protein 6 OS=Homo sapiens OX=9606 GN=DOCK6 PE=1 SV=3	1	2	1	1	1.2	229.56	54654	16480	3.31638
Q9H2V7	Protein spinster homolog 1	SPNS1	FUNCTION: Sphingolipid transporter (By similarity). May be involved in necrotic or autophagic cell death. {ECO:0000250, ECO:0000269|PubMed:12815463}.	sp|Q9H2V7|SPNS1_HUMAN	sp|Q9H2V7|SPNS1_HUMAN Protein spinster homolog 1 OS=Homo sapiens OX=9606 GN=SPNS1 PE=1 SV=1	1	5	5	5	16.9	56.629	859840	259310	3.31588
Q13356	RING-type E3 ubiquitin-protein ligase PPIL2	PPIL2	FUNCTION: Has a ubiquitin-protein ligase activity acting as an E3 ubiquitin protein ligase or as an ubiquitin-ubiquitin ligase promoting elongation of ubiquitin chains on substrates. By mediating 'Lys-48'-linked polyubiquitination of proteins could target them for proteasomal degradation (PubMed:11435423). May also function as a chaperone, playing a role in transport to the cell membrane of BSG/B…	sp|Q13356|PPIL2_HUMAN	sp|Q13356|PPIL2_HUMAN RING-type E3 ubiquitin-protein ligase PPIL2 OS=Homo sapiens OX=9606 GN=PPIL2 PE=1 SV=1	1	3	3	3	7.9	58.823	178790	53997	3.31111
P29083	General transcription factor IIE subunit 1	GTF2E1	FUNCTION: Recruits TFIIH to the initiation complex and stimulates the RNA polymerase II C-terminal domain kinase and DNA-dependent ATPase activities of TFIIH. Both TFIIH and TFIIE are required for promoter clearance by RNA polymerase.	sp|P29083|T2EA_HUMAN	sp|P29083|T2EA_HUMAN General transcription factor IIE subunit 1 OS=Homo sapiens OX=9606 GN=GTF2E1 PE=1 SV=2	1	2	2	2	6.4	49.452	473210	142940	3.31055
P42336	Phosphatidylinositol 4,5-bisphosphate 3-kinase catalytic subunit alpha isoform	PIK3CA	FUNCTION: Phosphoinositide-3-kinase (PI3K) that phosphorylates PtdIns (Phosphatidylinositol), PtdIns4P (Phosphatidylinositol 4-phosphate) and PtdIns(4,5)P2 (Phosphatidylinositol 4,5-bisphosphate) to generate phosphatidylinositol 3,4,5-trisphosphate (PIP3). PIP3 plays a key role by recruiting PH domain-containing proteins to the membrane, including AKT1 and PDPK1, activating signaling cascades inv…	sp|P42336|PK3CA_HUMAN	sp|P42336|PK3CA_HUMAN Phosphatidylinositol 4,5-bisphosphate 3-kinase catalytic subunit alpha isoform OS=Homo sapiens OX=9606 GN=PIK3CA PE=1 SV=2	1	2	2	2	3.3	124.28	69613	21065	3.30468
Q6ZNJ1	Neurobeachin-like protein 2	NBEAL2	FUNCTION: Probably involved in thrombopoiesis. Plays a role in the development or secretion of alpha-granules, that contain several growth factors important for platelet biogenesis. {ECO:0000269|PubMed:21765411, ECO:0000269|PubMed:21765412}.	sp|Q6ZNJ1|NBEL2_HUMAN	sp|Q6ZNJ1|NBEL2_HUMAN Neurobeachin-like protein 2 OS=Homo sapiens OX=9606 GN=NBEAL2 PE=1 SV=2	1	2	2	2	1.9	302.51	111480	33772	3.30096
Q8IVM0	Coiled-coil domain-containing protein 50	CCDC50	FUNCTION: Involved in EGFR signaling. {ECO:0000269|PubMed:15314609}.	sp|Q8IVM0|CCD50_HUMAN	sp|Q8IVM0|CCD50_HUMAN Coiled-coil domain-containing protein 50 OS=Homo sapiens OX=9606 GN=CCDC50 PE=1 SV=1	1	3	3	3	18	35.822	125000	37910	3.29728
Q9NTI5	Sister chromatid cohesion protein PDS5 homolog B	PDS5B	FUNCTION: Regulator of sister chromatid cohesion in mitosis which may stabilize cohesin complex association with chromatin. May couple sister chromatid cohesion during mitosis to DNA replication. Cohesion ensures that chromosome partitioning is accurate in both meiotic and mitotic cells and plays an important role in DNA repair. Plays a role in androgen-induced proliferative arrest in prostate ce…	sp|Q9NTI5|PDS5B_HUMAN	sp|Q9NTI5|PDS5B_HUMAN Sister chromatid cohesion protein PDS5 homolog B OS=Homo sapiens OX=9606 GN=PDS5B PE=1 SV=1	1	9	7	7	10.1	164.67	818130	248730	3.28923
Q96N21	AP-4 complex accessory subunit Tepsin	TEPSIN	FUNCTION: Associates with the adapter-like complex 4 (AP-4) and may therefore play a role in vesicular trafficking of proteins at the trans-Golgi network. {ECO:0000305|PubMed:22472443, ECO:0000305|PubMed:26542808}.	sp|Q96N21|AP4AT_HUMAN	sp|Q96N21|AP4AT_HUMAN AP-4 complex accessory subunit Tepsin OS=Homo sapiens OX=9606 GN=TEPSIN PE=1 SV=1	1	1	1	1	3.6	55.136	59819	18190	3.28857
Q6ZRV2	Protein FAM83H	FAM83H	FUNCTION: May play a major role in the structural organization and calcification of developing enamel (PubMed:18252228). May play a role in keratin cytoskeleton disassembly by recruiting CSNK1A1 to keratin filaments. Thereby, it may regulate epithelial cell migration (PubMed:23902688). {ECO:0000269|PubMed:18252228, ECO:0000269|PubMed:23902688}.	sp|Q6ZRV2|FA83H_HUMAN	sp|Q6ZRV2|FA83H_HUMAN Protein FAM83H OS=Homo sapiens OX=9606 GN=FAM83H PE=1 SV=3	1	1	1	1	1.4	127.12	40410	12292	3.2875
Q14689	Disco-interacting protein 2 homolog A	DIP2A	FUNCTION: May provide positional cues for axon pathfinding and patterning in the central nervous system.	sp|Q14689|DIP2A_HUMAN	sp|Q14689|DIP2A_HUMAN Disco-interacting protein 2 homolog A OS=Homo sapiens OX=9606 GN=DIP2A PE=1 SV=2	1	2	1	1	2.4	170.37	29027	8852.3	3.27903
Q6ZNW5	GDP-D-glucose phosphorylase 1	GDPGP1	FUNCTION: Specific and highly efficient GDP-D-glucose phosphorylase regulating the levels of GDP-D-glucose in cells. {ECO:0000269|PubMed:21507950}.	sp|Q6ZNW5|GDPP1_HUMAN	sp|Q6ZNW5|GDPP1_HUMAN GDP-D-glucose phosphorylase 1 OS=Homo sapiens OX=9606 GN=GDPGP1 PE=1 SV=2	1	1	1	1	3.9	42.362	53093	16241	3.26907
O60906	Sphingomyelin phosphodiesterase 2	SMPD2	FUNCTION: Converts sphingomyelin to ceramide. Hydrolyze 1-acyl-2-lyso-sn-glycero-3-phosphocholine (lyso-PC) and 1-O-alkyl-2-lyso-sn-glycero-3-phosphocholine (lyso-platelet-activating factor). The physiological substrate seems to be Lyso-PAF.	sp|O60906|NSMA_HUMAN	sp|O60906|NSMA_HUMAN Sphingomyelin phosphodiesterase 2 OS=Homo sapiens OX=9606 GN=SMPD2 PE=1 SV=2	1	2	2	2	6.9	47.645	199090	61073	3.25987
Q9BV38	WD repeat-containing protein 18	WDR18	FUNCTION: Functions as a component of the Five Friends of Methylated CHTOP (5FMC) complex; the 5FMC complex is recruited to ZNF148 by methylated CHTOP, leading to desumoylation of ZNF148 and subsequent transactivation of ZNF148 target genes (PubMed:22872859). Component of the PELP1 complex involved in the nucleolar steps of 28S rRNA maturation and the subsequent nucleoplasmic transit of the pre-6…	sp|Q9BV38|WDR18_HUMAN	sp|Q9BV38|WDR18_HUMAN WD repeat-containing protein 18 OS=Homo sapiens OX=9606 GN=WDR18 PE=1 SV=2	1	3	3	3	12.5	47.405	199930	61394	3.25651
O43432	Eukaryotic translation initiation factor 4 gamma 3	EIF4G3	FUNCTION: Probable component of the protein complex eIF4F, which is involved in the recognition of the mRNA cap, ATP-dependent unwinding of 5'-terminal secondary structure and recruitment of mRNA to the ribosome. Thought to be a functional homolog of EIF4G1. {ECO:0000269|PubMed:9418880}.	sp|O43432|IF4G3_HUMAN	sp|O43432|IF4G3_HUMAN Eukaryotic translation initiation factor 4 gamma 3 OS=Homo sapiens OX=9606 GN=EIF4G3 PE=1 SV=2	1	6	3	3	4.9	176.65	318240	98098	3.2441
O14939	Phospholipase D2	PLD2	FUNCTION: May have a role in signal-induced cytoskeletal regulation and/or endocytosis. {ECO:0000250}.	sp|O14939|PLD2_HUMAN	sp|O14939|PLD2_HUMAN Phospholipase D2 OS=Homo sapiens OX=9606 GN=PLD2 PE=1 SV=2	1	3	3	3	4.4	105.99	95898	29602	3.23958
Q96AE7	Tetratricopeptide repeat protein 17	TTC17	FUNCTION: Plays a role in primary ciliogenesis by modulating actin polymerization. {ECO:0000269|PubMed:24475127}.	sp|Q96AE7|TTC17_HUMAN	sp|Q96AE7|TTC17_HUMAN Tetratricopeptide repeat protein 17 OS=Homo sapiens OX=9606 GN=TTC17 PE=1 SV=1	1	2	2	2	1.9	129.56	940060	290200	3.23935
Q5TC82	Roquin-1	RC3H1	FUNCTION: Post-transcriptional repressor of mRNAs containing a conserved stem loop motif, called constitutive decay element (CDE), which is often located in the 3'-UTR, as in HMGXB3, ICOS, IER3, NFKBID, NFKBIZ, PPP1R10, TNF, TNFRSF4 and in many more mRNAs (PubMed:25026078). Cleaves translationally inactive mRNAs harboring a stem-loop (SL), often located in their 3'-UTRs, during the early phase of…	sp|Q5TC82|RC3H1_HUMAN;sp|Q9HBD1|RC3H2_HUMAN	sp|Q5TC82|RC3H1_HUMAN Roquin-1 OS=Homo sapiens OX=9606 GN=RC3H1 PE=1 SV=1;sp|Q9HBD1|RC3H2_HUMAN Roquin-2 OS=Homo sapiens OX=9606 GN=RC3H2 PE=1 SV=2	2	2	2	2	2.6	125.73	134800	41635	3.23766
Q8IV20	Purine nucleoside phosphorylase LACC1	LACC1	FUNCTION: Purine nucleoside enzyme that catalyzes the phosphorolysis of adenosine, guanosine and inosine nucleosides, yielding D-ribose 1-phosphate and the respective free bases, adenine, guanine and hypoxanthine (PubMed:31978345). Also catalyzes the phosphorolysis of S-methyl-5'-thioadenosine into adenine and S-methyl-5-thio-alpha-D-ribose 1-phosphate (PubMed:31978345). Also has adenosine deamin…	sp|Q8IV20|LACC1_HUMAN	sp|Q8IV20|LACC1_HUMAN Purine nucleoside phosphorylase LACC1 OS=Homo sapiens OX=9606 GN=LACC1 PE=1 SV=1	1	1	1	1	2.8	47.78	24706	7633.2	3.23665
Q9BYI3	Hyccin	HYCC1	FUNCTION: Component of a complex required to localize phosphatidylinositol 4-kinase (PI4K) to the plasma membrane (PubMed:26571211). The complex acts as a regulator of phosphatidylinositol 4-phosphate (PtdIns(4)P) synthesis (PubMed:26571211). FAM126A plays a key role in oligodendrocytes formation, a cell type with expanded plasma membrane that requires generation of PtdIns(4)P (PubMed:26571211). …	sp|Q9BYI3|HYCCI_HUMAN	sp|Q9BYI3|HYCCI_HUMAN Hyccin OS=Homo sapiens OX=9606 GN=HYCC1 PE=1 SV=2	1	2	2	2	7.5	57.625	317810	98358	3.23116
Q99567	Nuclear pore complex protein Nup88	NUP88	FUNCTION: Component of nuclear pore complex. {ECO:0000269|PubMed:30543681}.	sp|Q99567|NUP88_HUMAN	sp|Q99567|NUP88_HUMAN Nuclear pore complex protein Nup88 OS=Homo sapiens OX=9606 GN=NUP88 PE=1 SV=2	1	7	7	7	16.6	83.541	1185400	367000	3.22997
Q9HCL2	Glycerol-3-phosphate acyltransferase 1, mitochondrial	GPAM	FUNCTION: Esterifies acyl-group from acyl-ACP to the sn-1 position of glycerol-3-phosphate, an essential step in glycerolipid biosynthesis. {ECO:0000250|UniProtKB:P97564, ECO:0000269|PubMed:18238778}.	sp|Q9HCL2|GPAT1_HUMAN	sp|Q9HCL2|GPAT1_HUMAN Glycerol-3-phosphate acyltransferase 1, mitochondrial OS=Homo sapiens OX=9606 GN=GPAM PE=1 SV=3	1	1	1	1	1.9	93.794	98654	30591	3.22494
Q8IWE2	Protein NOXP20	FAM114A1	FUNCTION: May play a role in neuronal cell development. {ECO:0000250}.	sp|Q8IWE2|NXP20_HUMAN	sp|Q8IWE2|NXP20_HUMAN Protein NOXP20 OS=Homo sapiens OX=9606 GN=FAM114A1 PE=1 SV=2	1	3	3	3	8	60.741	204220	63336	3.22439
Q92551	Inositol hexakisphosphate kinase 1	IP6K1	FUNCTION: Converts inositol hexakisphosphate (InsP6) to diphosphoinositol pentakisphosphate (InsP7/PP-InsP5). Converts 1,3,4,5,6-pentakisphosphate (InsP5) to PP-InsP4.	sp|Q92551|IP6K1_HUMAN	sp|Q92551|IP6K1_HUMAN Inositol hexakisphosphate kinase 1 OS=Homo sapiens OX=9606 GN=IP6K1 PE=1 SV=3	1	2	2	2	5	50.235	161580	50327	3.2106
Q9BRP1	Programmed cell death protein 2-like	PDCD2L	FUNCTION: Over-expression suppresses AP1, CREB, NFAT, and NF-kB transcriptional activation, and delays cell cycle progression at S phase. {ECO:0000269|PubMed:17393540}.	sp|Q9BRP1|PDD2L_HUMAN	sp|Q9BRP1|PDD2L_HUMAN Programmed cell death protein 2-like OS=Homo sapiens OX=9606 GN=PDCD2L PE=1 SV=1	1	3	3	3	10.3	39.416	372600	116510	3.19801
O94913	Pre-mRNA cleavage complex 2 protein Pcf11	PCF11	FUNCTION: Component of pre-mRNA cleavage complex II.	sp|O94913|PCF11_HUMAN	sp|O94913|PCF11_HUMAN Pre-mRNA cleavage complex 2 protein Pcf11 OS=Homo sapiens OX=9606 GN=PCF11 PE=1 SV=3	1	4	4	4	3.9	173.05	359740	112630	3.194
Q9H814	Phosphorylated adapter RNA export protein	PHAX	FUNCTION: A phosphoprotein adapter involved in the XPO1-mediated U snRNA export from the nucleus. Bridge components required for U snRNA export, the cap binding complex (CBC)-bound snRNA on the one hand and the GTPase Ran in its active GTP-bound form together with the export receptor XPO1 on the other. Its phosphorylation in the nucleus is required for U snRNA export complex assembly and export, …	sp|Q9H814|PHAX_HUMAN	sp|Q9H814|PHAX_HUMAN Phosphorylated adapter RNA export protein OS=Homo sapiens OX=9606 GN=PHAX PE=1 SV=1	1	3	3	3	10.4	44.402	993930	311610	3.18966
Q14644	Ras GTPase-activating protein 3	RASA3	FUNCTION: Inhibitory regulator of the Ras-cyclic AMP pathway. Binds inositol tetrakisphosphate (IP4) with high affinity. Might be a specific IP4 receptor.	sp|Q14644|RASA3_HUMAN	sp|Q14644|RASA3_HUMAN Ras GTPase-activating protein 3 OS=Homo sapiens OX=9606 GN=RASA3 PE=1 SV=3	1	3	3	3	5.3	95.698	165240	51935	3.18167
Q9UPT9	Ubiquitin carboxyl-terminal hydrolase 22	USP22	FUNCTION: Histone deubiquitinating component of the transcription regulatory histone acetylation (HAT) complex SAGA. Catalyzes the deubiquitination of both histones H2A and H2B, thereby acting as a coactivator. Recruited to specific gene promoters by activators such as MYC, where it is required for transcription. Required for nuclear receptor-mediated transactivation and cell cycle progression. {…	sp|Q9UPT9|UBP22_HUMAN;sp|A6NNY8|UBP27_HUMAN	sp|Q9UPT9|UBP22_HUMAN Ubiquitin carboxyl-terminal hydrolase 22 OS=Homo sapiens OX=9606 GN=USP22 PE=1 SV=2	2	5	5	5	13.5	59.96	852670	268360	3.17734
Q7Z7F0	KH homology domain-containing protein 4	KHDC4	FUNCTION: RNA-binding protein involved in pre-mRNA splicing (PubMed:19641227). Interacts with the PRP19C/Prp19 complex/NTC/Nineteen complex which is part of the spliceosome (PubMed:19641227). Involved in regulating splice site selection (PubMed:19641227). Binds preferentially RNA with A/C rich sequences and poly-C stretches (PubMed:23144703). {ECO:0000269|PubMed:19641227, ECO:0000269|PubMed:23144…	sp|Q7Z7F0|KHDC4_HUMAN	sp|Q7Z7F0|KHDC4_HUMAN KH homology domain-containing protein 4 OS=Homo sapiens OX=9606 GN=KHDC4 PE=1 SV=1	1	5	5	5	11.2	64.845	545970	172150	3.17148
Q9UJG1	Motile sperm domain-containing protein 1	MOSPD1	FUNCTION: Plays a role in differentiation and/or proliferation of mesenchymal stem cells. Proposed to be involved in epithelial-to-mesenchymal transition (EMT). However, another study suggests that it is not required for EMT or stem cell self-renewal and acts during later stages of differentiation. {ECO:0000250|UniProtKB:Q8VEL0}.	sp|Q9UJG1|MSPD1_HUMAN	sp|Q9UJG1|MSPD1_HUMAN Motile sperm domain-containing protein 1 OS=Homo sapiens OX=9606 GN=MOSPD1 PE=1 SV=1	1	1	1	1	6.6	24.086	72933	23000	3.171
Q9NX61	Transmembrane protein 161A	TMEM161A	FUNCTION: May play a role in protection against oxidative stress. Overexpression leads to reduced levels of oxidant-induced DNA damage and apoptosis. {ECO:0000269|PubMed:16551573}.	sp|Q9NX61|T161A_HUMAN	sp|Q9NX61|T161A_HUMAN Transmembrane protein 161A OS=Homo sapiens OX=9606 GN=TMEM161A PE=1 SV=1	1	3	3	3	8.8	53.601	161090	50855	3.16763
Q68DK2	Zinc finger FYVE domain-containing protein 26	ZFYVE26	FUNCTION: Phosphatidylinositol 3-phosphate-binding protein required for the abcission step in cytokinesis: recruited to the midbody during cytokinesis and acts as a regulator of abcission. May also be required for efficient homologous recombination DNA double-strand break repair. {ECO:0000269|PubMed:20208530}.	sp|Q68DK2|ZFY26_HUMAN	sp|Q68DK2|ZFY26_HUMAN Zinc finger FYVE domain-containing protein 26 OS=Homo sapiens OX=9606 GN=ZFYVE26 PE=1 SV=3	1	6	6	6	3.8	284.57	273970	86924	3.15183
Q9H2K0	Translation initiation factor IF-3, mitochondrial	MTIF3	FUNCTION: IF-3 binds to the 28S ribosomal subunit and shifts the equilibrum between 55S ribosomes and their 39S and 28S subunits in favor of the free subunits, thus enhancing the availability of 28S subunits on which protein synthesis initiation begins. {ECO:0000269|PubMed:12095986}.	sp|Q9H2K0|IF3M_HUMAN	sp|Q9H2K0|IF3M_HUMAN Translation initiation factor IF-3, mitochondrial OS=Homo sapiens OX=9606 GN=MTIF3 PE=1 SV=4	1	1	1	1	5.8	31.725	147650	46881	3.14946
P27448	MAP/microtubule affinity-regulating kinase 3	MARK3	FUNCTION: Serine/threonine-protein kinase (PubMed:23666762). Involved in the specific phosphorylation of microtubule-associated proteins for MAP2 and MAP4. Phosphorylates the microtubule-associated protein MAPT/TAU (PubMed:23666762). Phosphorylates CDC25C on 'Ser-216'. Regulates localization and activity of some histone deacetylases by mediating phosphorylation of HDAC7, promoting subsequent inte…	sp|P27448|MARK3_HUMAN;sp|Q7KZI7|MARK2_HUMAN;sp|Q9P0L2|MARK1_HUMAN	sp|P27448|MARK3_HUMAN MAP/microtubule affinity-regulating kinase 3 OS=Homo sapiens OX=9606 GN=MARK3 PE=1 SV=5;sp|Q7KZI7|MARK2_HUMAN Serine/threonine-protein kinase MARK2 OS=Homo sapiens OX=9606 GN=MARK2 PE=1 SV=2;sp|Q9P0L2|MARK1_HUMAN Serine/threonine-prot	3	1	1	1	1.6	84.428	160610	51158	3.13949
Q08431	Lactadherin	MFGE8	FUNCTION: Plays an important role in the maintenance of intestinal epithelial homeostasis and the promotion of mucosal healing. Promotes VEGF-dependent neovascularization (By similarity). Contributes to phagocytic removal of apoptotic cells in many tissues. Specific ligand for the alpha-v/beta-3 and alpha-v/beta-5 receptors. Also binds to phosphatidylserine-enriched cell surfaces in a receptor-in…	sp|Q08431|MFGM_HUMAN	sp|Q08431|MFGM_HUMAN Lactadherin OS=Homo sapiens OX=9606 GN=MFGE8 PE=1 SV=3	1	7	7	7	20.4	43.104	872740	278660	3.13192
P46736	Lys-63-specific deubiquitinase BRCC36	BRCC3	FUNCTION: Metalloprotease that specifically cleaves 'Lys-63'-linked polyubiquitin chains (PubMed:19214193, PubMed:20656690, PubMed:24075985, PubMed:26344097). Does not have activity toward 'Lys-48'-linked polyubiquitin chains. Component of the BRCA1-A complex, a complex that specifically recognizes 'Lys-63'-linked ubiquitinated histones H2A and H2AX at DNA lesions sites, leading to target the BRC…	sp|P46736|BRCC3_HUMAN	sp|P46736|BRCC3_HUMAN Lys-63-specific deubiquitinase BRCC36 OS=Homo sapiens OX=9606 GN=BRCC3 PE=1 SV=2	1	5	5	5	18.7	36.072	1023000	326810	3.13026
Q96K58	Zinc finger protein 668	ZNF668	FUNCTION: May be involved in transcriptional regulation. {ECO:0000250}.	sp|Q96K58|ZN668_HUMAN	sp|Q96K58|ZN668_HUMAN Zinc finger protein 668 OS=Homo sapiens OX=9606 GN=ZNF668 PE=1 SV=3	1	2	2	2	4.2	67.889	106680	34089	3.12946
O95067	G2/mitotic-specific cyclin-B2	CCNB2	FUNCTION: Essential for the control of the cell cycle at the G2/M (mitosis) transition.	sp|O95067|CCNB2_HUMAN	sp|O95067|CCNB2_HUMAN G2/mitotic-specific cyclin-B2 OS=Homo sapiens OX=9606 GN=CCNB2 PE=1 SV=1	1	3	3	3	12.6	45.281	174020	55636	3.12783
P61962	DDB1- and CUL4-associated factor 7	DCAF7	FUNCTION: Involved in craniofacial development. Acts upstream of the EDN1 pathway and is required for formation of the upper jaw equivalent, the palatoquadrate. The activity required for EDN1 pathway function differs between the first and second arches (By similarity). Associates with DIAPH1 and controls GLI1 transcriptional activity. Could be involved in normal and disease skin development. May …	sp|P61962|DCAF7_HUMAN	sp|P61962|DCAF7_HUMAN DDB1- and CUL4-associated factor 7 OS=Homo sapiens OX=9606 GN=DCAF7 PE=1 SV=1	1	3	3	3	15.8	38.926	521970	166960	3.12632
Q6P3W7	SCY1-like protein 2	SCYL2	FUNCTION: Component of AP2-containing clathrin coated structures at the plasma membrane or of endocytic coated vesicles. According to PubMed:15809293, probable serine/threonine-protein kinase that phosphorylates, in vitro, the beta2-subunit of the plasma membrane adapter complex AP2 and other proteins in presence of poly-L-lysine. According to PubMed:16914521, has no detectable kinase activity in…	sp|Q6P3W7|SCYL2_HUMAN	sp|Q6P3W7|SCYL2_HUMAN SCY1-like protein 2 OS=Homo sapiens OX=9606 GN=SCYL2 PE=1 SV=1	1	3	3	3	5	103.71	324560	104090	3.11807
Q6NSJ5	Volume-regulated anion channel subunit LRRC8E	LRRC8E	FUNCTION: Non-essential component of the volume-regulated anion channel (VRAC, also named VSOAC channel), an anion channel required to maintain a constant cell volume in response to extracellular or intracellular osmotic changes (PubMed:24790029, PubMed:26824658, PubMed:28193731). The VRAC channel conducts iodide better than chloride and can also conduct organic osmolytes like taurine (PubMed:247…	sp|Q6NSJ5|LRC8E_HUMAN	sp|Q6NSJ5|LRC8E_HUMAN Volume-regulated anion channel subunit LRRC8E OS=Homo sapiens OX=9606 GN=LRRC8E PE=1 SV=2	1	5	4	4	9.5	90.246	240100	77056	3.11592
Q8WXA9	Splicing regulatory glutamine/lysine-rich protein 1	SREK1	FUNCTION: Participates in the regulation of alternative splicing by modulating the activity of other splice facors. Inhibits the splicing activity of SFRS1, SFRS2 and SFRS6. Augments the splicing activity of SFRS3 (By similarity). {ECO:0000250}.	sp|Q8WXA9|SREK1_HUMAN	sp|Q8WXA9|SREK1_HUMAN Splicing regulatory glutamine/lysine-rich protein 1 OS=Homo sapiens OX=9606 GN=SREK1 PE=1 SV=1	1	1	1	1	3	59.38	108230	34739	3.11552
Q8IY37	Probable ATP-dependent RNA helicase DHX37	DHX37		sp|Q8IY37|DHX37_HUMAN	sp|Q8IY37|DHX37_HUMAN Probable ATP-dependent RNA helicase DHX37 OS=Homo sapiens OX=9606 GN=DHX37 PE=1 SV=1	1	2	2	2	2.7	129.54	157040	50502	3.10958
Q86VY9	Transmembrane protein 200A	TMEM200A		sp|Q86VY9|T200A_HUMAN	sp|Q86VY9|T200A_HUMAN Transmembrane protein 200A OS=Homo sapiens OX=9606 GN=TMEM200A PE=1 SV=1	1	1	1	1	2.6	54.355	82592	26573	3.10812
Q9H6S0	3-5 RNA helicase YTHDC2	YTHDC2	FUNCTION: 3'-5' RNA helicase that plays a key role in the male and female germline by promoting transition from mitotic to meiotic divisions in stem cells (PubMed:26318451, PubMed:29033321). Specifically recognizes and binds N6-methyladenosine (m6A)-containing RNAs, a modification present at internal sites of mRNAs and some non-coding RNAs that plays a role in the efficiency of RNA processing and…	sp|Q9H6S0|YTDC2_HUMAN	sp|Q9H6S0|YTDC2_HUMAN 3-5 RNA helicase YTHDC2 OS=Homo sapiens OX=9606 GN=YTHDC2 PE=1 SV=2	1	7	7	7	7.9	160.25	522910	168490	3.10351
Q9UII2	ATPase inhibitor, mitochondrial	ATP5IF1	FUNCTION: Endogenous F(1)F(o)-ATPase inhibitor limiting ATP depletion when the mitochondrial membrane potential falls below a threshold and the F(1)F(o)-ATP synthase starts hydrolyzing ATP to pump protons out of the mitochondrial matrix. Required to avoid the consumption of cellular ATP when the F(1)F(o)-ATP synthase enzyme acts as an ATP hydrolase. Indirectly acts as a regulator of heme synthesi…	sp|Q9UII2|ATIF1_HUMAN	sp|Q9UII2|ATIF1_HUMAN ATPase inhibitor, mitochondrial OS=Homo sapiens OX=9606 GN=ATP5IF1 PE=1 SV=1	1	2	2	2	10.4	12.249	3666100	1184300	3.09558
Q8NFG4	Folliculin	FLCN	FUNCTION: GTPase-activating protein that plays a key role in the cellular response to amino acid availability through regulation of the mTORC1 signaling cascade controlling the MiT/TFE factors TFEB and TFE3 (PubMed:17028174, PubMed:18663353, PubMed:21209915, PubMed:24081491, PubMed:24095279, PubMed:31704029, PubMed:31672913). Activates mTORC1 by acting as a GTPase-activating protein: specifically…	sp|Q8NFG4|FLCN_HUMAN	sp|Q8NFG4|FLCN_HUMAN Folliculin OS=Homo sapiens OX=9606 GN=FLCN PE=1 SV=1	1	2	2	2	6.7	64.473	206890	66963	3.08962
Q96KP1	Exocyst complex component 2	EXOC2	FUNCTION: Component of the exocyst complex involved in the docking of exocytic vesicles with fusion sites on the plasma membrane.	sp|Q96KP1|EXOC2_HUMAN	sp|Q96KP1|EXOC2_HUMAN Exocyst complex component 2 OS=Homo sapiens OX=9606 GN=EXOC2 PE=1 SV=1	1	2	2	2	2.9	104.07	46961	15240	3.08143
Q5JU69	Torsin-2A	TOR2A		sp|Q5JU69|TOR2A_HUMAN;sp|Q8N2E6|TOR2X_HUMAN	sp|Q5JU69|TOR2A_HUMAN Torsin-2A OS=Homo sapiens OX=9606 GN=TOR2A PE=2 SV=1;sp|Q8N2E6|TOR2X_HUMAN Prosalusin OS=Homo sapiens OX=9606 GN=TOR2A PE=1 SV=1	2	2	2	2	12.1	35.714	81027	26311	3.07959
A5PLL7	Plasmanylethanolamine desaturase	PEDS1	FUNCTION: Plasmanylethanolamine desaturase involved in plasmalogen biogenesis in the endoplasmic reticulum membrane (PubMed:31604315). Plasmalogens are glycerophospholipids with a hydrocarbon chain linked by a vinyl ether bond at the glycerol sn-1 position, and are involved in antioxidative and signaling mechanisms (PubMed:31604315). {ECO:0000269|PubMed:31604315, ECO:0000303|PubMed:31604315}.	sp|A5PLL7|PDES1_HUMAN	sp|A5PLL7|PDES1_HUMAN Plasmanylethanolamine desaturase OS=Homo sapiens OX=9606 GN=PEDS1 PE=1 SV=3	1	1	1	1	5.6	31.135	129170	42135	3.06562
Q9NXR7	BRISC and BRCA1-A complex member 2	BABAM2	FUNCTION: Component of the BRCA1-A complex, a complex that specifically recognizes 'Lys-63'-linked ubiquitinated histones H2A and H2AX at DNA lesions sites, leading to target the BRCA1-BARD1 heterodimer to sites of DNA damage at double-strand breaks (DSBs). The BRCA1-A complex also possesses deubiquitinase activity that specifically removes 'Lys-63'-linked ubiquitin on histones H2A and H2AX (PubM…	sp|Q9NXR7|BABA2_HUMAN	sp|Q9NXR7|BABA2_HUMAN BRISC and BRCA1-A complex member 2 OS=Homo sapiens OX=9606 GN=BABAM2 PE=1 SV=2	1	5	5	5	15.7	43.551	903370	294770	3.06466
Q3KQV9	UDP-N-acetylhexosamine pyrophosphorylase-like protein 1	UAP1L1		sp|Q3KQV9|UAP1L_HUMAN	sp|Q3KQV9|UAP1L_HUMAN UDP-N-acetylhexosamine pyrophosphorylase-like protein 1 OS=Homo sapiens OX=9606 GN=UAP1L1 PE=1 SV=2	1	4	3	3	10.7	57.03	170910	55776	3.06422
Q9NQX7	Integral membrane protein 2C	ITM2C	FUNCTION: Negative regulator of amyloid-beta peptide production. May inhibit the processing of APP by blocking its access to alpha- and beta-secretase. Binding to the beta-secretase-cleaved APP C-terminal fragment is negligible, suggesting that ITM2C is a poor gamma-secretase cleavage inhibitor. May play a role in TNF-induced cell death and neuronal differentiation (By similarity). {ECO:0000250, …	sp|Q9NQX7|ITM2C_HUMAN	sp|Q9NQX7|ITM2C_HUMAN Integral membrane protein 2C OS=Homo sapiens OX=9606 GN=ITM2C PE=1 SV=1	1	3	3	3	20.2	30.223	264880	86759	3.05306
O00391	Sulfhydryl oxidase 1	QSOX1	FUNCTION: Catalyzes the oxidation of sulfhydryl groups in peptide and protein thiols to disulfides with the reduction of oxygen to hydrogen peroxide (PubMed:17331072, PubMed:18393449, PubMed:23704371, PubMed:30367560, PubMed:23867277). Plays a role in disulfide bond formation in a variety of extracellular proteins (PubMed:17331072, PubMed:30367560, PubMed:22801504, PubMed:23867277). In fibroblast…	sp|O00391|QSOX1_HUMAN	sp|O00391|QSOX1_HUMAN Sulfhydryl oxidase 1 OS=Homo sapiens OX=9606 GN=QSOX1 PE=1 SV=3	1	4	4	4	8.6	82.577	227920	74873	3.04409
Q9HBU6	Ethanolamine kinase 1	ETNK1	FUNCTION: Highly specific for ethanolamine phosphorylation. May be a rate-controlling step in phosphatidylethanolamine biosynthesis. {ECO:0000269|PubMed:11044454}.	sp|Q9HBU6|EKI1_HUMAN	sp|Q9HBU6|EKI1_HUMAN Ethanolamine kinase 1 OS=Homo sapiens OX=9606 GN=ETNK1 PE=1 SV=1	1	4	4	4	14.4	50.968	472040	155190	3.04169
Q9UEG4	Zinc finger protein 629	ZNF629	FUNCTION: May be involved in transcriptional regulation.	sp|Q9UEG4|ZN629_HUMAN	sp|Q9UEG4|ZN629_HUMAN Zinc finger protein 629 OS=Homo sapiens OX=9606 GN=ZNF629 PE=1 SV=2	1	3	3	3	4.5	96.619	126650	41657	3.04031
P17480	Nucleolar transcription factor 1	UBTF	FUNCTION: Recognizes the ribosomal RNA gene promoter and activates transcription mediated by RNA polymerase I through cooperative interactions with the transcription factor SL1/TIF-IB complex. It binds specifically to the upstream control element. {ECO:0000269|PubMed:28777933, ECO:0000269|PubMed:7982918}.	sp|P17480|UBF1_HUMAN	sp|P17480|UBF1_HUMAN Nucleolar transcription factor 1 OS=Homo sapiens OX=9606 GN=UBTF PE=1 SV=1	1	12	12	12	19.8	89.405	1314800	432590	3.03937
Q9NWK9	Box C/D snoRNA protein 1	ZNHIT6	FUNCTION: Required for box C/D snoRNAs accumulation involved in snoRNA processing, snoRNA transport to the nucleolus and ribosome biogenesis. {ECO:0000269|PubMed:17636026}.	sp|Q9NWK9|BCD1_HUMAN	sp|Q9NWK9|BCD1_HUMAN Box C/D snoRNA protein 1 OS=Homo sapiens OX=9606 GN=ZNHIT6 PE=1 SV=1	1	4	4	4	11.3	53.918	5104700	1680900	3.03689
Q9H9H4	Vacuolar protein sorting-associated protein 37B	VPS37B	FUNCTION: Component of the ESCRT-I complex, a regulator of vesicular trafficking process. Required for the sorting of endocytic ubiquitinated cargos into multivesicular bodies. May be involved in cell growth and differentiation. {ECO:0000269|PubMed:15218037}.	sp|Q9H9H4|VP37B_HUMAN	sp|Q9H9H4|VP37B_HUMAN Vacuolar protein sorting-associated protein 37B OS=Homo sapiens OX=9606 GN=VPS37B PE=1 SV=1	1	2	2	2	11.2	31.307	126840	41779	3.03598
Q6ZNC8	Lysophospholipid acyltransferase 1	MBOAT1	FUNCTION: Acyltransferase which mediates the conversion of lysophosphatidylserine (1-acyl-2-hydroxy-sn-glycero-3-phospho-L-serine or LPS) into phosphatidylserine (1,2-diacyl-sn-glycero-3-phospho-L-serine or PS) (LPSAT activity). Prefers oleoyl-CoA as the acyl donor. Lysophospholipid acyltransferases (LPLATs) catalyze the reacylation step of the phospholipid remodeling pathway also known as the La…	sp|Q6ZNC8|MBOA1_HUMAN	sp|Q6ZNC8|MBOA1_HUMAN Lysophospholipid acyltransferase 1 OS=Homo sapiens OX=9606 GN=MBOAT1 PE=1 SV=1	1	1	1	1	2.8	56.557	36498	12034	3.03291
Q92989	Polyribonucleotide 5-hydroxyl-kinase Clp1	CLP1	FUNCTION: Polynucleotide kinase that can phosphorylate the 5'-hydroxyl groups of double-stranded RNA (dsRNA), single-stranded RNA (ssRNA), double-stranded DNA (dsDNA) and double-stranded DNA:RNA hybrids. dsRNA is phosphorylated more efficiently than dsDNA, and the RNA component of a DNA:RNA hybrid is phosphorylated more efficiently than the DNA component. Plays a key role in both tRNA splicing an…	sp|Q92989|CLP1_HUMAN	sp|Q92989|CLP1_HUMAN Polyribonucleotide 5-hydroxyl-kinase Clp1 OS=Homo sapiens OX=9606 GN=CLP1 PE=1 SV=1	1	2	2	2	3.8	47.645	142610	47123	3.02634
Q12788	Transducin beta-like protein 3	TBL3		sp|Q12788|TBL3_HUMAN	sp|Q12788|TBL3_HUMAN Transducin beta-like protein 3 OS=Homo sapiens OX=9606 GN=TBL3 PE=1 SV=2	1	2	2	2	3.7	89.034	60843	20166	3.01711
Q96G01	Protein bicaudal D homolog 1	BICD1	FUNCTION: Regulates coat complex coatomer protein I (COPI)-independent Golgi-endoplasmic reticulum transport by recruiting the dynein-dynactin motor complex.	sp|Q96G01|BICD1_HUMAN	sp|Q96G01|BICD1_HUMAN Protein bicaudal D homolog 1 OS=Homo sapiens OX=9606 GN=BICD1 PE=1 SV=3	1	2	1	1	2.7	110.75	48408	16053	3.01551
O75503	Ceroid-lipofuscinosis neuronal protein 5	CLN5	FUNCTION: Plays a role in influencing the retrograde trafficking of lysosomal sorting receptors SORT1 and IGF2R from the endosomes to the trans-Golgi network by controlling the recruitment of retromer complex to the endosomal membrane. Regulates the localization and activation of RAB7A which is required to recruit the retromer complex to the endosomal membrane (PubMed:22431521). {ECO:0000269|PubM…	sp|O75503|CLN5_HUMAN	sp|O75503|CLN5_HUMAN Ceroid-lipofuscinosis neuronal protein 5 OS=Homo sapiens OX=9606 GN=CLN5 PE=1 SV=2	1	3	3	3	7.5	41.496	351540	116630	3.01415
O60256	Phosphoribosyl pyrophosphate synthase-associated protein 2	PRPSAP2	FUNCTION: Seems to play a negative regulatory role in 5-phosphoribose 1-diphosphate synthesis.	sp|O60256|KPRB_HUMAN	sp|O60256|KPRB_HUMAN Phosphoribosyl pyrophosphate synthase-associated protein 2 OS=Homo sapiens OX=9606 GN=PRPSAP2 PE=1 SV=1	1	10	10	9	45.3	40.925	1599000	530530	3.01397
O95801	Tetratricopeptide repeat protein 4	TTC4	FUNCTION: May act as a co-chaperone for HSP90AB1 (PubMed:18320024). Promotes Sendai virus (SeV)-induced host cell innate immune responses (PubMed:29251827). {ECO:0000269|PubMed:18320024, ECO:0000269|PubMed:29251827}.	sp|O95801|TTC4_HUMAN	sp|O95801|TTC4_HUMAN Tetratricopeptide repeat protein 4 OS=Homo sapiens OX=9606 GN=TTC4 PE=1 SV=3	1	2	2	2	8	44.678	171470	57035	3.0064
Q13530	Serine incorporator 3	SERINC3	FUNCTION: Restriction factor required to restrict infectivity of lentiviruses, such as HIV-1: acts by inhibiting an early step of viral infection. Impairs the penetration of the viral particle into the cytoplasm (PubMed:26416733, PubMed:26416734). {ECO:0000269|PubMed:26416733, ECO:0000269|PubMed:26416734}.	sp|Q13530|SERC3_HUMAN	sp|Q13530|SERC3_HUMAN Serine incorporator 3 OS=Homo sapiens OX=9606 GN=SERINC3 PE=1 SV=2	1	2	2	2	6.6	52.58	177160	58962	3.00465
Q86UK7	E3 ubiquitin-protein ligase ZNF598	ZNF598	FUNCTION: E3 ubiquitin-protein ligase that plays a key role in the ribosome quality control (RQC), a pathway that takes place when a ribosome has stalled during translation (PubMed:28065601, PubMed:28132843). Required for ribosomes to terminally stall during translation of poly(A) sequences by mediating monoubiquitination of 40S ribosomal protein RPS10/eS10, RPS20/uS10 and RPS3/uS3 (PubMed:280656…	sp|Q86UK7|ZN598_HUMAN	sp|Q86UK7|ZN598_HUMAN E3 ubiquitin-protein ligase ZNF598 OS=Homo sapiens OX=9606 GN=ZNF598 PE=1 SV=1	1	3	3	3	5.5	98.636	215500	71737	3.00403
Q9UHB7	AF4/FMR2 family member 4	AFF4	FUNCTION: Key component of the super elongation complex (SEC), a complex required to increase the catalytic rate of RNA polymerase II transcription by suppressing transient pausing by the polymerase at multiple sites along the DNA. In the SEC complex, AFF4 acts as a central scaffold that recruits other factors through direct interactions with ELL proteins (ELL, ELL2 or ELL3) and the P-TEFb comple…	sp|Q9UHB7|AFF4_HUMAN	sp|Q9UHB7|AFF4_HUMAN AF4/FMR2 family member 4 OS=Homo sapiens OX=9606 GN=AFF4 PE=1 SV=1	1	2	2	2	2.6	127.46	41426	13794	3.00319
Q9NRD1	F-box only protein 6	FBXO6	FUNCTION: Substrate-recognition component of some SCF (SKP1-CUL1-F-box protein)-type E3 ubiquitin ligase complexes. Involved in endoplasmic reticulum-associated degradation pathway (ERAD) for misfolded lumenal proteins by recognizing and binding sugar chains on unfolded glycoproteins that are retrotranslocated into the cytosol and promoting their ubiquitination and subsequent degradation. Able to…	sp|Q9NRD1|FBX6_HUMAN	sp|Q9NRD1|FBX6_HUMAN F-box only protein 6 OS=Homo sapiens OX=9606 GN=FBXO6 PE=1 SV=1	1	3	3	3	14.7	33.932	372280	124180	2.99791
Q9C0C9	(E3-independent) E2 ubiquitin-conjugating enzyme	UBE2O	FUNCTION: E2/E3 hybrid ubiquitin-protein ligase that displays both E2 and E3 ligase activities and mediates monoubiquitination of target proteins (PubMed:23455153, PubMed:24703950). Negatively regulates TRAF6-mediated NF-kappa-B activation independently of its E2 activity (PubMed:23381138). Acts as a positive regulator of BMP7 signaling by mediating monoubiquitination of SMAD6, thereby regulating…	sp|Q9C0C9|UBE2O_HUMAN	sp|Q9C0C9|UBE2O_HUMAN (E3-independent) E2 ubiquitin-conjugating enzyme OS=Homo sapiens OX=9606 GN=UBE2O PE=1 SV=3	1	4	4	4	4.8	141.29	437140	146090	2.99227
P09914	Interferon-induced protein with tetratricopeptide repeats 1	IFIT1	FUNCTION: Interferon-induced antiviral RNA-binding protein that specifically binds single-stranded RNA bearing a 5'-triphosphate group (PPP-RNA), thereby acting as a sensor of viral single-stranded RNAs and inhibiting expression of viral messenger RNAs. Single-stranded PPP-RNAs, which lack 2'-O-methylation of the 5' cap and bear a 5'-triphosphate group instead, are specific from viruses, providin…	sp|P09914|IFIT1_HUMAN	sp|P09914|IFIT1_HUMAN Interferon-induced protein with tetratricopeptide repeats 1 OS=Homo sapiens OX=9606 GN=IFIT1 PE=1 SV=2	1	1	1	1	2.7	55.36	43062	14413	2.98772
O75909	Cyclin-K	CCNK	FUNCTION: Regulatory subunit of cyclin-dependent kinases that mediates activation of target kinases. Plays a role in transcriptional regulation via its role in regulating the phosphorylation of the C-terminal domain (CTD) of the large subunit of RNA polymerase II (POLR2A). {ECO:0000269|PubMed:10574912, ECO:0000269|PubMed:22012619, ECO:0000269|PubMed:9632813}.	sp|O75909|CCNK_HUMAN	sp|O75909|CCNK_HUMAN Cyclin-K OS=Homo sapiens OX=9606 GN=CCNK PE=1 SV=2	1	4	4	4	12.9	64.239	773920	259070	2.9873
Q8IZ07	Ankyrin repeat domain-containing protein 13A	ANKRD13A	FUNCTION: Ubiquitin-binding protein that specifically recognizes and binds 'Lys-63'-linked ubiquitin. Does not bind 'Lys-48'-linked ubiquitin. Positively regulates the internalization of ligand-activated EGFR by binding to the Ub moiety of ubiquitinated EGFR at the cell membrane. {ECO:0000269|PubMed:22298428}.	sp|Q8IZ07|AN13A_HUMAN	sp|Q8IZ07|AN13A_HUMAN Ankyrin repeat domain-containing protein 13A OS=Homo sapiens OX=9606 GN=ANKRD13A PE=1 SV=3	1	2	2	1	4.6	67.618	65475	21948	2.98319
Q8TCY9	Up-regulator of cell proliferation	URGCP	FUNCTION: May be involved in cell cycle progression through the regulation of cyclin D1 expression. May participate in the development of hepatocellular carcinoma (HCC) by promoting hepatocellular growth and survival. May play an important role in development of gastric cancer. {ECO:0000269|PubMed:12082552, ECO:0000269|PubMed:17217616}.	sp|Q8TCY9|URGCP_HUMAN	sp|Q8TCY9|URGCP_HUMAN Up-regulator of cell proliferation OS=Homo sapiens OX=9606 GN=URGCP PE=1 SV=2	1	1	1	1	1.3	104.99	24241	8142.4	2.97713
Q7L5Y1	Mitochondrial enolase superfamily member 1	ENOSF1	FUNCTION: Plays a role in the catabolism of L-fucose, a sugar that is part of the carbohydrates that are attached to cellular glycoproteins. Catalyzes the dehydration of L-fuconate to 2-keto-3-deoxy-L-fuconate by the abstraction of the 2-proton to generate an enediolate intermediate that is stabilized by the magnesium ion (PubMed:24697329). {ECO:0000269|PubMed:24697329}.	sp|Q7L5Y1|ENOF1_HUMAN	sp|Q7L5Y1|ENOF1_HUMAN Mitochondrial enolase superfamily member 1 OS=Homo sapiens OX=9606 GN=ENOSF1 PE=1 SV=1	1	3	3	3	12.4	49.786	386910	130320	2.96892
Q9BZI7	Regulator of nonsense transcripts 3B	UPF3B	FUNCTION: Involved in nonsense-mediated decay (NMD) of mRNAs containing premature stop codons by associating with the nuclear exon junction complex (EJC) and serving as link between the EJC core and NMD machinery. Recruits UPF2 at the cytoplasmic side of the nuclear envelope and the subsequent formation of an UPF1-UPF2-UPF3 surveillance complex (including UPF1 bound to release factors at the stal…	sp|Q9BZI7|REN3B_HUMAN	sp|Q9BZI7|REN3B_HUMAN Regulator of nonsense transcripts 3B OS=Homo sapiens OX=9606 GN=UPF3B PE=1 SV=1	1	4	4	4	13.3	57.761	579390	195220	2.96788
Q9Y3T9	Nucleolar complex protein 2 homolog	NOC2L	FUNCTION: Acts as an inhibitor of histone acetyltransferase activity; prevents acetylation of all core histones by the EP300/p300 histone acetyltransferase at p53/TP53-regulated target promoters in a histone deacetylases (HDAC)-independent manner. Acts as a transcription corepressor of p53/TP53- and TP63-mediated transactivation of the p21/CDKN1A promoter. Involved in the regulation of p53/TP53-d…	sp|Q9Y3T9|NOC2L_HUMAN	sp|Q9Y3T9|NOC2L_HUMAN Nucleolar complex protein 2 homolog OS=Homo sapiens OX=9606 GN=NOC2L PE=1 SV=4	1	1	1	1	1.9	84.918	115690	39004	2.96611
Q562E7	WD repeat-containing protein 81	WDR81	FUNCTION: Functions as a negative regulator of the PI3 kinase/PI3K activity associated with endosomal membranes via BECN1, a core subunit of the PI3K complex. By modifying the phosphatidylinositol 3-phosphate/PtdInsP3 content of endosomal membranes may regulate endosome fusion, recycling, sorting and early to late endosome transport (PubMed:26783301). It is for instance, required for the delivery…	sp|Q562E7|WDR81_HUMAN	sp|Q562E7|WDR81_HUMAN WD repeat-containing protein 81 OS=Homo sapiens OX=9606 GN=WDR81 PE=1 SV=2	1	8	8	8	7.8	211.69	379370	127930	2.96545
Q9P2B4	CTTNBP2 N-terminal-like protein	CTTNBP2NL	FUNCTION: Regulates lamellipodial actin dynamics in a CTTN-dependent manner. {ECO:0000250|UniProtKB:Q8SX68}.	sp|Q9P2B4|CT2NL_HUMAN	sp|Q9P2B4|CT2NL_HUMAN CTTNBP2 N-terminal-like protein OS=Homo sapiens OX=9606 GN=CTTNBP2NL PE=1 SV=2	1	3	3	3	7.7	70.157	194660	65715	2.96219
Q9HA47	Uridine-cytidine kinase 1	UCK1	FUNCTION: Phosphorylates uridine and cytidine to uridine monophosphate and cytidine monophosphate. Does not phosphorylate deoxyribonucleosides or purine ribonucleosides. Can use ATP or GTP as a phosphate donor. Can also phosphorylate cytidine and uridine nucleoside analogs such as 6-azauridine, 5-fluorouridine, 4-thiouridine, 5-bromouridine, N(4)-acetylcytidine, N(4)-benzoylcytidine, 5-fluorocyti…	sp|Q9HA47|UCK1_HUMAN	sp|Q9HA47|UCK1_HUMAN Uridine-cytidine kinase 1 OS=Homo sapiens OX=9606 GN=UCK1 PE=1 SV=1	1	2	2	2	11.2	31.434	111340	37609	2.96046
Q8TCC3	39S ribosomal protein L30, mitochondrial	MRPL30		sp|Q8TCC3|RM30_HUMAN	sp|Q8TCC3|RM30_HUMAN 39S ribosomal protein L30, mitochondrial OS=Homo sapiens OX=9606 GN=MRPL30 PE=1 SV=1	1	1	1	1	10.6	18.546	630770	213330	2.95678
Q8NB90	Ribosome biogenesis protein SPATA5	SPATA5	FUNCTION: ATP-dependent chaperone which uses the energy provided by ATP hydrolysis to generate mechanical force to disassemble protein complexes. May be involved in morphological and functional mitochondrial transformations during spermatogenesis. {ECO:0000250|UniProtKB:P32794, ECO:0000250|UniProtKB:Q3UMC0}.	sp|Q8NB90|SPAT5_HUMAN	sp|Q8NB90|SPAT5_HUMAN Ribosome biogenesis protein SPATA5 OS=Homo sapiens OX=9606 GN=SPATA5 PE=1 SV=3	1	3	2	2	5.8	97.903	101950	34564	2.9496
Q68CZ6	HAUS augmin-like complex subunit 3	HAUS3	FUNCTION: Contributes to mitotic spindle assembly, maintenance of centrosome integrity and completion of cytokinesis as part of the HAUS augmin-like complex. {ECO:0000269|PubMed:19369198, ECO:0000269|PubMed:19427217}.	sp|Q68CZ6|HAUS3_HUMAN	sp|Q68CZ6|HAUS3_HUMAN HAUS augmin-like complex subunit 3 OS=Homo sapiens OX=9606 GN=HAUS3 PE=1 SV=1	1	2	2	2	4.6	69.65	101980	34589	2.94834
Q5T0F9	Coiled-coil and C2 domain-containing protein 1B	CC2D1B	FUNCTION: Transcription factor that binds specifically to the DRE (dual repressor element) and represses HTR1A gene transcription in neuronal cells. {ECO:0000269|PubMed:19423080}.	sp|Q5T0F9|C2D1B_HUMAN	sp|Q5T0F9|C2D1B_HUMAN Coiled-coil and C2 domain-containing protein 1B OS=Homo sapiens OX=9606 GN=CC2D1B PE=1 SV=1	1	5	5	5	8.4	94.223	314310	106610	2.94822
O75143	Autophagy-related protein 13	ATG13	FUNCTION: Autophagy factor required for autophagosome formation and mitophagy. Target of the TOR kinase signaling pathway that regulates autophagy through the control of the phosphorylation status of ATG13 and ULK1, and the regulation of the ATG13-ULK1-RB1CC1 complex. Through its regulation of ULK1 activity, plays a role in the regulation of the kinase activity of mTORC1 and cell proliferation. {…	sp|O75143|ATG13_HUMAN	sp|O75143|ATG13_HUMAN Autophagy-related protein 13 OS=Homo sapiens OX=9606 GN=ATG13 PE=1 SV=1	1	2	2	2	5.8	56.571	86269	29302	2.94413
P62253	Ubiquitin-conjugating enzyme E2 G1	UBE2G1	FUNCTION: Accepts ubiquitin from the E1 complex and catalyzes its covalent attachment to other proteins. In vitro catalyzes 'Lys-48'-, as well as 'Lys-63'-linked polyubiquitination. May be involved in degradation of muscle-specific proteins. Mediates polyubiquitination of CYP3A4. {ECO:0000269|PubMed:19103148, ECO:0000269|PubMed:20061386}.	sp|P62253|UB2G1_HUMAN	sp|P62253|UB2G1_HUMAN Ubiquitin-conjugating enzyme E2 G1 OS=Homo sapiens OX=9606 GN=UBE2G1 PE=1 SV=3	1	4	4	4	34.7	19.509	389330	132730	2.93325
Q13535	Serine/threonine-protein kinase ATR	ATR	FUNCTION: Serine/threonine protein kinase which activates checkpoint signaling upon genotoxic stresses such as ionizing radiation (IR), ultraviolet light (UV), or DNA replication stalling, thereby acting as a DNA damage sensor. Recognizes the substrate consensus sequence [ST]-Q. Phosphorylates BRCA1, CHEK1, MCM2, RAD17, RPA2, SMC1 and p53/TP53, which collectively inhibit DNA replication and mitos…	sp|Q13535|ATR_HUMAN	sp|Q13535|ATR_HUMAN Serine/threonine-protein kinase ATR OS=Homo sapiens OX=9606 GN=ATR PE=1 SV=3	1	6	6	6	3.4	301.36	253900	86688	2.92889
O15541	E3 ubiquitin-protein ligase RNF113A	RNF113A	FUNCTION: Required for pre-mRNA splicing as component of the spliceosome (PubMed:29361316, PubMed:29360106). E3 ubiquitin-protein ligase that catalyzes the transfer of ubiquitin onto target proteins (PubMed:28978524, PubMed:29144457). Catalyzes polyubiquitination of SNRNP200/BRR2 with non-canonical 'Lys-63'-linked polyubiquitin chains (PubMed:29144457). Plays a role in DNA repair via its role in …	sp|O15541|R113A_HUMAN;sp|Q8IZP6|R113B_HUMAN	sp|O15541|R113A_HUMAN E3 ubiquitin-protein ligase RNF113A OS=Homo sapiens OX=9606 GN=RNF113A PE=1 SV=1	2	5	5	5	21	38.787	1025600	351470	2.91803
Q08170	Serine/arginine-rich splicing factor 4	SRSF4	FUNCTION: Plays a role in alternative splice site selection during pre-mRNA splicing. Represses the splicing of MAPT/Tau exon 10. {ECO:0000269|PubMed:15009664}.	sp|Q08170|SRSF4_HUMAN	sp|Q08170|SRSF4_HUMAN Serine/arginine-rich splicing factor 4 OS=Homo sapiens OX=9606 GN=SRSF4 PE=1 SV=2	1	5	3	3	13	56.678	2442500	837340	2.91698
Q9UFC0	Leucine-rich repeat and WD repeat-containing protein 1	LRWD1	FUNCTION: Required for G1/S transition. Recruits and stabilizes the origin recognition complex (ORC) onto chromatin during G1 to establish pre-replication complex (preRC) and to heterochromatic sites in post-replicated cells. Binds a combination of DNA and histone methylation repressive marks on heterochromatin. Binds histone H3 and H4 trimethylation marks H3K9me3, H3K27me3 and H4K20me3 in a coop…	sp|Q9UFC0|LRWD1_HUMAN	sp|Q9UFC0|LRWD1_HUMAN Leucine-rich repeat and WD repeat-containing protein 1 OS=Homo sapiens OX=9606 GN=LRWD1 PE=1 SV=2	1	1	1	1	2.6	70.86	86787	29756	2.91662
Q14839	Chromodomain-helicase-DNA-binding protein 4	CHD4	FUNCTION: Component of the histone deacetylase NuRD complex which participates in the remodeling of chromatin by deacetylating histones. {ECO:0000269|PubMed:17626165, ECO:0000269|PubMed:9804427}.	sp|Q14839|CHD4_HUMAN	sp|Q14839|CHD4_HUMAN Chromodomain-helicase-DNA-binding protein 4 OS=Homo sapiens OX=9606 GN=CHD4 PE=1 SV=2	1	10	10	8	8.5	218	908610	312590	2.90671
Q69YL0	Protein NCBP2AS2	NCBP2AS2		sp|Q69YL0|NCAS2_HUMAN	sp|Q69YL0|NCAS2_HUMAN Protein NCBP2AS2 OS=Homo sapiens OX=9606 GN=NCBP2AS2 PE=1 SV=1	1	1	1	1	14.1	10.89	459170	158000	2.90614
Q9BTE6	Alanyl-tRNA editing protein Aarsd1	AARSD1	FUNCTION: Functions in trans to edit the amino acid moiety from incorrectly charged tRNA(Ala). {ECO:0000250}.	sp|Q9BTE6|AASD1_HUMAN	sp|Q9BTE6|AASD1_HUMAN Alanyl-tRNA editing protein Aarsd1 OS=Homo sapiens OX=9606 GN=AARSD1 PE=1 SV=2	1	3	3	3	12.9	45.479	602230	207560	2.90147
Q9NXU5	ADP-ribosylation factor-like protein 15	ARL15		sp|Q9NXU5|ARL15_HUMAN	sp|Q9NXU5|ARL15_HUMAN ADP-ribosylation factor-like protein 15 OS=Homo sapiens OX=9606 GN=ARL15 PE=1 SV=1	1	1	1	1	9.3	22.876	62628	21611	2.89797
Q9ULH0	Kinase D-interacting substrate of 220 kDa	KIDINS220	FUNCTION: Promotes a prolonged MAP-kinase signaling by neurotrophins through activation of a Rap1-dependent mechanism. Provides a docking site for the CRKL-C3G complex, resulting in Rap1-dependent sustained ERK activation. May play an important role in regulating postsynaptic signal transduction through the syntrophin-mediated localization of receptor tyrosine kinases such as EPHA4. In cooperatio…	sp|Q9ULH0|KDIS_HUMAN	sp|Q9ULH0|KDIS_HUMAN Kinase D-interacting substrate of 220 kDa OS=Homo sapiens OX=9606 GN=KIDINS220 PE=1 SV=3	1	8	8	8	6.1	196.54	697320	241090	2.89236
Q86TG7	Retrotransposon-derived protein PEG10	PEG10	FUNCTION: Prevents apoptosis in hepatocellular carcinoma (HCC) cells through interaction with SIAH1, a mediator of apoptosis. May also have a role in cell growth promotion and hepatoma formation. Inhibits the TGF-beta signaling by interacting with the TGF-beta receptor ALK1. When overexpressed, induces the formation of cellular extension, such as filipodia in association with ALK1. Involved at th…	sp|Q86TG7|PEG10_HUMAN	sp|Q86TG7|PEG10_HUMAN Retrotransposon-derived protein PEG10 OS=Homo sapiens OX=9606 GN=PEG10 PE=1 SV=2	1	3	3	3	6.8	80.172	263170	91150	2.88722
Q969G6	Riboflavin kinase	RFK	FUNCTION: Catalyzes the phosphorylation of riboflavin (vitamin B2) to form flavin-mononucleotide (FMN), hence rate-limiting enzyme in the synthesis of FAD. Essential for TNF-induced reactive oxygen species (ROS) production. Through its interaction with both TNFRSF1A and CYBA, physically and functionally couples TNFRSF1A to NADPH oxidase. TNF-activation of RFK may enhance the incorporation of FAD …	sp|Q969G6|RIFK_HUMAN	sp|Q969G6|RIFK_HUMAN Riboflavin kinase OS=Homo sapiens OX=9606 GN=RFK PE=1 SV=2	1	2	2	2	14.2	17.623	135610	46993	2.88575
Q06547	GA-binding protein subunit beta-1	GABPB1	FUNCTION: Transcription factor capable of interacting with purine rich repeats (GA repeats) (PubMed:8441384, PubMed:10675337, PubMed:8816484). Acts as a a master regulator of nuclear-encoded mitochondrial genes (By similarity). {ECO:0000250|UniProtKB:Q00420, ECO:0000269|PubMed:10675337, ECO:0000269|PubMed:8441384, ECO:0000269|PubMed:8816484}.; FUNCTION: (Microbial infection) Necessary for the exp…	sp|Q06547|GABP1_HUMAN	sp|Q06547|GABP1_HUMAN GA-binding protein subunit beta-1 OS=Homo sapiens OX=9606 GN=GABPB1 PE=1 SV=2	1	2	2	2	10.4	42.482	441190	153600	2.87233
Q96DC8	Enoyl-CoA hydratase domain-containing protein 3, mitochondrial	ECHDC3	FUNCTION: May play a role in fatty acid biosynthesis and insulin sensitivity. {ECO:0000269|PubMed:31010960}.	sp|Q96DC8|ECHD3_HUMAN	sp|Q96DC8|ECHD3_HUMAN Enoyl-CoA hydratase domain-containing protein 3, mitochondrial OS=Homo sapiens OX=9606 GN=ECHDC3 PE=1 SV=2	1	2	2	2	10.2	32.633	219650	76576	2.86839
Q03167	Transforming growth factor beta receptor type 3	TGFBR3	FUNCTION: Binds to TGF-beta. Could be involved in capturing and retaining TGF-beta for presentation to the signaling receptors.	sp|Q03167|TGBR3_HUMAN	sp|Q03167|TGBR3_HUMAN Transforming growth factor beta receptor type 3 OS=Homo sapiens OX=9606 GN=TGFBR3 PE=1 SV=3	1	1	1	1	1.8	93.498	66616	23258	2.86422
P16455	Methylated-DNA--protein-cysteine methyltransferase	MGMT	FUNCTION: Involved in the cellular defense against the biological effects of O6-methylguanine (O6-MeG) and O4-methylthymine (O4-MeT) in DNA. Repairs the methylated nucleobase in DNA by stoichiometrically transferring the methyl group to a cysteine residue in the enzyme. This is a suicide reaction: the enzyme is irreversibly inactivated.	sp|P16455|MGMT_HUMAN	sp|P16455|MGMT_HUMAN Methylated-DNA--protein-cysteine methyltransferase OS=Homo sapiens OX=9606 GN=MGMT PE=1 SV=1	1	4	4	4	27.5	21.646	327230	114420	2.8599
Q96TC7	Regulator of microtubule dynamics protein 3	RMDN3	FUNCTION: Involved in cellular calcium homeostasis regulation. May participate in differentiation and apoptosis of keratinocytes. Overexpression induces apoptosis. {ECO:0000269|PubMed:16820967, ECO:0000269|PubMed:22131369}.	sp|Q96TC7|RMD3_HUMAN	sp|Q96TC7|RMD3_HUMAN Regulator of microtubule dynamics protein 3 OS=Homo sapiens OX=9606 GN=RMDN3 PE=1 SV=2	1	1	1	1	3.6	52.118	86278	30191	2.85774
Q9Y303	N-acetylglucosamine-6-phosphate deacetylase	AMDHD2	FUNCTION: Hydrolyzes the N-glycolyl group from N-glycolylglucosamine 6-phosphate (GlcNGc-6-P) in the N-glycolylneuraminic acid (Neu5Gc) degradation pathway. Although human is not able to catalyze formation of Neu5Gc due to the inactive CMAHP enzyme, Neu5Gc is present in food and must be degraded. {ECO:0000269|PubMed:22692205}.	sp|Q9Y303|NAGA_HUMAN	sp|Q9Y303|NAGA_HUMAN N-acetylglucosamine-6-phosphate deacetylase OS=Homo sapiens OX=9606 GN=AMDHD2 PE=1 SV=2	1	4	4	4	16.4	43.747	226320	79318	2.85332
Q8NCE0	tRNA-splicing endonuclease subunit Sen2	TSEN2	FUNCTION: Constitutes one of the two catalytic subunit of the tRNA-splicing endonuclease complex, a complex responsible for identification and cleavage of the splice sites in pre-tRNA. It cleaves pre-tRNA at the 5'- and 3'-splice sites to release the intron. The products are an intron and two tRNA half-molecules bearing 2',3'-cyclic phosphate and 5'-OH termini. There are no conserved sequences at…	sp|Q8NCE0|SEN2_HUMAN	sp|Q8NCE0|SEN2_HUMAN tRNA-splicing endonuclease subunit Sen2 OS=Homo sapiens OX=9606 GN=TSEN2 PE=1 SV=2	1	1	1	1	1.9	53.246	194730	68321	2.85022
Q14118	Dystroglycan 1	DAG1	FUNCTION: The dystroglycan complex is involved in a number of processes including laminin and basement membrane assembly, sarcolemmal stability, cell survival, peripheral nerve myelination, nodal structure, cell migration, and epithelial polarization.; FUNCTION: Alpha-dystroglycan is an extracellular peripheral glycoprotein that acts as a receptor for both extracellular matrix proteins containing…	sp|Q14118|DAG1_HUMAN	sp|Q14118|DAG1_HUMAN Dystroglycan 1 OS=Homo sapiens OX=9606 GN=DAG1 PE=1 SV=2	1	6	6	6	10.3	97.44	1453700	510420	2.84805
P20936	Ras GTPase-activating protein 1	RASA1	FUNCTION: Inhibitory regulator of the Ras-cyclic AMP pathway. Stimulates the GTPase of normal but not oncogenic Ras p21; this stimulation may be further increased in the presence of NCK1. {ECO:0000269|PubMed:11389730, ECO:0000269|PubMed:8360177}.	sp|P20936|RASA1_HUMAN	sp|P20936|RASA1_HUMAN Ras GTPase-activating protein 1 OS=Homo sapiens OX=9606 GN=RASA1 PE=1 SV=1	1	12	12	12	16.5	116.4	1067200	374740	2.84784
Q6P2P2	Protein arginine N-methyltransferase 9	PRMT9	FUNCTION: Arginine methyltransferase that can both catalyze the formation of omega-N monomethylarginine (MMA) and symmetrical dimethylarginine (sDMA). Specifically mediates the symmetrical dimethylation of SF3B2. Involved in the regulation of alternative splicing of pre-mRNA (PubMed:25737013, PubMed:25979344). {ECO:0000269|PubMed:25737013, ECO:0000269|PubMed:25979344}.	sp|Q6P2P2|ANM9_HUMAN	sp|Q6P2P2|ANM9_HUMAN Protein arginine N-methyltransferase 9 OS=Homo sapiens OX=9606 GN=PRMT9 PE=1 SV=1	1	7	7	7	13.6	94.5	470120	165150	2.84662
Q8IUH5	Palmitoyltransferase ZDHHC17	ZDHHC17	FUNCTION: Palmitoyltransferase specific for a subset of neuronal proteins, including SNAP25, DLG4/PSD95, GAD2, SYT1 and HTT (PubMed:15603740, PubMed:15489887, PubMed:19139280, PubMed:28757145). Also palmitoylates neuronal protein GPM6A as well as SPRED1 and SPRED3 (PubMed:24705354). May be involved in the sorting or targeting of critical proteins involved in the initiating events of endocytosis a…	sp|Q8IUH5|ZDH17_HUMAN	sp|Q8IUH5|ZDH17_HUMAN Palmitoyltransferase ZDHHC17 OS=Homo sapiens OX=9606 GN=ZDHHC17 PE=1 SV=2	1	3	3	3	6.6	72.639	303480	106830	2.84078
Q86TW2	AarF domain-containing protein kinase 1	ADCK1	FUNCTION: Appears to be essential for maintaining mitochondrial cristae formation and mitochondrial function by acting via YME1L1 in a kinase-independent manner to regulate essential mitochondrial structural proteins OPA1 and IMMT (PubMed:31125351). The action of this enzyme is not yet clear (Probable). It is not known if it has protein kinase activity and what type of substrate it would phosphor…	sp|Q86TW2|ADCK1_HUMAN	sp|Q86TW2|ADCK1_HUMAN AarF domain-containing protein kinase 1 OS=Homo sapiens OX=9606 GN=ADCK1 PE=1 SV=2	1	2	2	2	5.7	60.577	124140	43793	2.8347
P49754	Vacuolar protein sorting-associated protein 41 homolog	VPS41	FUNCTION: Plays a role in vesicle-mediated protein trafficking to lysosomal compartments including the endocytic membrane transport and autophagic pathways. Believed to act in part as a core component of the putative HOPS endosomal tethering complex is proposed to be involved in the Rab5-to-Rab7 endosome conversion probably implicating MON1A/B, and via binding SNAREs and SNARE complexes to mediat…	sp|P49754|VPS41_HUMAN	sp|P49754|VPS41_HUMAN Vacuolar protein sorting-associated protein 41 homolog OS=Homo sapiens OX=9606 GN=VPS41 PE=1 SV=3	1	6	6	6	9.1	98.565	458610	161920	2.83232
O00623	Peroxisome assembly protein 12	PEX12	FUNCTION: Required for protein import into peroxisomes. {ECO:0000269|PubMed:9632816}.	sp|O00623|PEX12_HUMAN	sp|O00623|PEX12_HUMAN Peroxisome assembly protein 12 OS=Homo sapiens OX=9606 GN=PEX12 PE=1 SV=1	1	1	1	1	4.2	40.797	67943	24022	2.82837
O60870	DNA/RNA-binding protein KIN17	KIN	FUNCTION: Involved in DNA replication and the cellular response to DNA damage. May participate in DNA replication factories and create a bridge between DNA replication and repair mediated by high molecular weight complexes. May play a role in illegitimate recombination and regulation of gene expression. May participate in mRNA processing. Binds, in vitro, to double-stranded DNA. Also shown to bin…	sp|O60870|KIN17_HUMAN	sp|O60870|KIN17_HUMAN DNA/RNA-binding protein KIN17 OS=Homo sapiens OX=9606 GN=KIN PE=1 SV=2	1	1	1	1	3.6	45.373	87464	30948	2.82616
Q9NVU0	DNA-directed RNA polymerase III subunit RPC5	POLR3E	FUNCTION: DNA-dependent RNA polymerase catalyzes the transcription of DNA into RNA using the four ribonucleoside triphosphates as substrates. Specific peripheric component of RNA polymerase III which synthesizes small RNAs, such as 5S rRNA and tRNAs. Essential for efficient transcription from both the type 2 VAI and type 3 U6 RNA polymerase III promoters. Plays a key role in sensing and limiting …	sp|Q9NVU0|RPC5_HUMAN	sp|Q9NVU0|RPC5_HUMAN DNA-directed RNA polymerase III subunit RPC5 OS=Homo sapiens OX=9606 GN=POLR3E PE=1 SV=1	1	5	5	5	9.7	79.897	267990	94905	2.82377
Q6P1R4	tRNA-dihydrouridine(16/17) synthase [NAD(P)(+)]-like	DUS1L	FUNCTION: Catalyzes the synthesis of dihydrouridine, a modified base found in the D-loop of most tRNAs. {ECO:0000250}.	sp|Q6P1R4|DUS1L_HUMAN	sp|Q6P1R4|DUS1L_HUMAN tRNA-dihydrouridine(16/17) synthase [NAD(P)(+)]-like OS=Homo sapiens OX=9606 GN=DUS1L PE=1 SV=1	1	2	2	2	4.7	53.23	94183	33370	2.82239
Q8N142	Adenylosuccinate synthetase isozyme 1	ADSS1	FUNCTION: Component of the purine nucleotide cycle (PNC), which interconverts IMP and AMP to regulate the nucleotide levels in various tissues, and which contributes to glycolysis and ammoniagenesis. Catalyzes the first committed step in the biosynthesis of AMP from IMP. {ECO:0000269|PubMed:26506222}.	sp|Q8N142|PURA1_HUMAN	sp|Q8N142|PURA1_HUMAN Adenylosuccinate synthetase isozyme 1 OS=Homo sapiens OX=9606 GN=ADSS1 PE=1 SV=1	1	5	5	5	15.8	50.208	174300	61843	2.81843
O43156	TELO2-interacting protein 1 homolog	TTI1	FUNCTION: Regulator of the DNA damage response (DDR). Part of the TTT complex that is required to stabilize protein levels of the phosphatidylinositol 3-kinase-related protein kinase (PIKK) family proteins. The TTT complex is involved in the cellular resistance to DNA damage stresses, like ionizing radiation (IR), ultraviolet (UV) and mitomycin C (MMC). Together with the TTT complex and HSP90 may…	sp|O43156|TTI1_HUMAN	sp|O43156|TTI1_HUMAN TELO2-interacting protein 1 homolog OS=Homo sapiens OX=9606 GN=TTI1 PE=1 SV=3	1	13	13	13	20.5	122.07	821720	291570	2.81826
Q96EL3	39S ribosomal protein L53, mitochondrial	MRPL53		sp|Q96EL3|RM53_HUMAN	sp|Q96EL3|RM53_HUMAN 39S ribosomal protein L53, mitochondrial OS=Homo sapiens OX=9606 GN=MRPL53 PE=1 SV=1	1	4	4	4	51.8	12.107	1353400	480240	2.81817
Q9Y3R5	Protein dopey-2	DOP1B	FUNCTION: May be involved in protein traffic between late Golgi and early endosomes. {ECO:0000250|UniProtKB:Q03921}.	sp|Q9Y3R5|DOP2_HUMAN	sp|Q9Y3R5|DOP2_HUMAN Protein dopey-2 OS=Homo sapiens OX=9606 GN=DOP1B PE=1 SV=5	1	3	3	3	2	258.23	114790	40801	2.81341
Q96C23	Galactose mutarotase	GALM	FUNCTION: Mutarotase that catalyzes the interconversion of beta-D-galactose and alpha-D-galactose during galactose metabolism (PubMed:12753898). Beta-D-galactose is metabolized in the liver into glucose 1-phosphate, the primary metabolic fuel, by the action of four enzymes that constitute the Leloir pathway: GALM, GALK1 (galactokinase), GALT (galactose-1-phosphate uridylyltransferase) and GALE (U…	sp|Q96C23|GALM_HUMAN	sp|Q96C23|GALM_HUMAN Galactose mutarotase OS=Homo sapiens OX=9606 GN=GALM PE=1 SV=1	1	8	8	8	37.4	37.765	710980	252850	2.81186
Q01970	1-phosphatidylinositol 4,5-bisphosphate phosphodiesterase beta-3	PLCB3	FUNCTION: The production of the second messenger molecules diacylglycerol (DAG) and inositol 1,4,5-trisphosphate (IP3) is mediated by activated phosphatidylinositol-specific phospholipase C enzymes.	sp|Q01970|PLCB3_HUMAN	sp|Q01970|PLCB3_HUMAN 1-phosphatidylinositol 4,5-bisphosphate phosphodiesterase beta-3 OS=Homo sapiens OX=9606 GN=PLCB3 PE=1 SV=2	1	3	3	3	4.2	138.8	215480	76647	2.81133
Q6NUQ4	Transmembrane protein 214	TMEM214	FUNCTION: Critical mediator, in cooperation with CASP4, of endoplasmic reticulum-stress induced apoptosis. Required or the activation of CASP4 following endoplasmic reticulum stress. {ECO:0000269|PubMed:23661706}.	sp|Q6NUQ4|TM214_HUMAN	sp|Q6NUQ4|TM214_HUMAN Transmembrane protein 214 OS=Homo sapiens OX=9606 GN=TMEM214 PE=1 SV=2	1	7	7	7	15.2	77.15	595820	212040	2.80994
Q8N4L2	Type 2 phosphatidylinositol 4,5-bisphosphate 4-phosphatase	PIP4P2	FUNCTION: Catalyzes the hydrolysis of phosphatidylinositol-4,5-bisphosphate (PtdIns-4,5-P2) to phosphatidylinositol-4-phosphate (PtdIns-4-P) (PubMed:16365287). Does not hydrolyze phosphatidylinositol 3,4,5-trisphosphate, phosphatidylinositol 3,4-bisphosphate, inositol 3,5-bisphosphate, inositol 3,4-bisphosphate, phosphatidylinositol 5-monophosphate, phosphatidylinositol 4-monophosphate and phosph…	sp|Q8N4L2|PP4P2_HUMAN	sp|Q8N4L2|PP4P2_HUMAN Type 2 phosphatidylinositol 4,5-bisphosphate 4-phosphatase OS=Homo sapiens OX=9606 GN=PIP4P2 PE=1 SV=1	1	4	3	3	27.6	28.081	82358	29325	2.80846
P49746	Thrombospondin-3	THBS3	FUNCTION: Adhesive glycoprotein that mediates cell-to-cell and cell-to-matrix interactions. Can bind to fibrinogen, fibronectin, laminin and type V collagen.	sp|P49746|TSP3_HUMAN	sp|P49746|TSP3_HUMAN Thrombospondin-3 OS=Homo sapiens OX=9606 GN=THBS3 PE=1 SV=1	1	1	1	1	1.7	104.2	33416	11904	2.80712
O14832	Phytanoyl-CoA dioxygenase, peroxisomal	PHYH	FUNCTION: Catalyzes the 2-hydroxylation of not only racemic phytanoyl-CoA and the isomers of 3-methylhexadecanoyl-CoA, but also a variety of other mono-branched 3-methylacyl-CoA esters (with a chain length of at least seven carbon atoms) and straight-chain acyl-CoA esters (with a chain length longer than four carbon atoms) (PubMed:9326939, PubMed:10744784, PubMed:12031666, PubMed:12923223). Does …	sp|O14832|PAHX_HUMAN	sp|O14832|PAHX_HUMAN Phytanoyl-CoA dioxygenase, peroxisomal OS=Homo sapiens OX=9606 GN=PHYH PE=1 SV=1	1	2	2	2	10.4	38.538	153000	54592	2.80261
Q16880	2-hydroxyacylsphingosine 1-beta-galactosyltransferase	UGT8	FUNCTION: Catalyzes the transfer of galactose to ceramide, a key enzymatic step in the biosynthesis of galactocerebrosides, which are abundant sphingolipids of the myelin membrane of the central nervous system and peripheral nervous system. {ECO:0000250|UniProtKB:Q09426}.	sp|Q16880|CGT_HUMAN	sp|Q16880|CGT_HUMAN 2-hydroxyacylsphingosine 1-beta-galactosyltransferase OS=Homo sapiens OX=9606 GN=UGT8 PE=1 SV=2	1	4	4	4	9.1	61.437	510170	182100	2.80159
P22681	E3 ubiquitin-protein ligase CBL	CBL	FUNCTION: Adapter protein that functions as a negative regulator of many signaling pathways that are triggered by activation of cell surface receptors. Acts as an E3 ubiquitin-protein ligase, which accepts ubiquitin from specific E2 ubiquitin-conjugating enzymes, and then transfers it to substrates promoting their degradation by the proteasome (PubMed:17094949). Ubiquitinates SPRED2 (PubMed:17094…	sp|P22681|CBL_HUMAN	sp|P22681|CBL_HUMAN E3 ubiquitin-protein ligase CBL OS=Homo sapiens OX=9606 GN=CBL PE=1 SV=2	1	3	3	3	6.5	99.632	325250	116230	2.79833
P55268	Laminin subunit beta-2	LAMB2	FUNCTION: Binding to cells via a high affinity receptor, laminin is thought to mediate the attachment, migration and organization of cells into tissues during embryonic development by interacting with other extracellular matrix components.	sp|P55268|LAMB2_HUMAN	sp|P55268|LAMB2_HUMAN Laminin subunit beta-2 OS=Homo sapiens OX=9606 GN=LAMB2 PE=1 SV=2	1	11	11	11	10.2	195.98	663680	237270	2.79715
Q08117	TLE family member 5	TLE5	FUNCTION: Transcriptional corepressor. Acts as dominant repressor towards other family members. Inhibits NF-kappa-B-regulated gene expression. May be required for the initiation and maintenance of the differentiated state. Essential for the transcriptional repressor activity of SIX3 during retina and lens development. {ECO:0000269|PubMed:10660609, ECO:0000269|PubMed:10748198}.	sp|Q08117|TLE5_HUMAN	sp|Q08117|TLE5_HUMAN TLE family member 5 OS=Homo sapiens OX=9606 GN=TLE5 PE=1 SV=4	1	2	2	2	21.3	21.97	129770	46428	2.79508
Q9UM54	Unconventional myosin-VI	MYO6	FUNCTION: Myosins are actin-based motor molecules with ATPase activity (By similarity). Unconventional myosins serve in intracellular movements (By similarity). Myosin 6 is a reverse-direction motor protein that moves towards the minus-end of actin filaments (PubMed:10519557). Has slow rate of actin-activated ADP release due to weak ATP binding (By similarity). Functions in a variety of intracell…	sp|Q9UM54|MYO6_HUMAN	sp|Q9UM54|MYO6_HUMAN Unconventional myosin-VI OS=Homo sapiens OX=9606 GN=MYO6 PE=1 SV=4	1	7	7	7	7.6	149.69	669530	239540	2.79507
Q92536	Y+L amino acid transporter 2	SLC7A6	FUNCTION: Involved in the sodium-independent uptake of dibasic amino acids and sodium-dependent uptake of some neutral amino acids. Requires coexpression with SLC3A2/4F2hc to mediate the uptake of arginine, leucine and glutamine. Also acts as an arginine/glutamine exchanger, following an antiport mechanism for amino acid transport, influencing arginine release in exchange for extracellular amino …	sp|Q92536|YLAT2_HUMAN	sp|Q92536|YLAT2_HUMAN Y+L amino acid transporter 2 OS=Homo sapiens OX=9606 GN=SLC7A6 PE=1 SV=3	1	1	1	1	2.9	56.827	596130	213380	2.79375
Q9HCG7	Non-lysosomal glucosylceramidase	GBA2	FUNCTION: Non-lysosomal glucosylceramidase that catalyzes the hydrolysis of glucosylceramide (GlcCer) to free glucose and ceramide (PubMed:17105727, PubMed:30308956). Glucosylceramides are membrane glycosphingolipids that have a wide intracellular distribution (By similarity). They are the main precursors of more complex glycosphingolipids that play a role in cellular growth, differentiation, adh…	sp|Q9HCG7|GBA2_HUMAN	sp|Q9HCG7|GBA2_HUMAN Non-lysosomal glucosylceramidase OS=Homo sapiens OX=9606 GN=GBA2 PE=1 SV=2	1	5	5	5	8.1	104.65	274250	98171	2.79359
O60566	Mitotic checkpoint serine/threonine-protein kinase BUB1 beta	BUB1B	FUNCTION: Essential component of the mitotic checkpoint. Required for normal mitosis progression. The mitotic checkpoint delays anaphase until all chromosomes are properly attached to the mitotic spindle. One of its checkpoint functions is to inhibit the activity of the anaphase-promoting complex/cyclosome (APC/C) by blocking the binding of CDC20 to APC/C, independently of its kinase activity. Th…	sp|O60566|BUB1B_HUMAN	sp|O60566|BUB1B_HUMAN Mitotic checkpoint serine/threonine-protein kinase BUB1 beta OS=Homo sapiens OX=9606 GN=BUB1B PE=1 SV=3	1	2	2	2	2.8	119.54	59178	21218	2.78905
P61081	NEDD8-conjugating enzyme Ubc12	UBE2M	FUNCTION: Accepts the ubiquitin-like protein NEDD8 from the UBA3-NAE1 E1 complex and catalyzes its covalent attachment to other proteins. The specific interaction with the E3 ubiquitin ligase RBX1, but not RBX2, suggests that the RBX1-UBE2M complex neddylates specific target proteins, such as CUL1, CUL2, CUL3 and CUL4. Involved in cell proliferation. {ECO:0000269|PubMed:10207026, ECO:0000269|PubM…	sp|P61081|UBC12_HUMAN	sp|P61081|UBC12_HUMAN NEDD8-conjugating enzyme Ubc12 OS=Homo sapiens OX=9606 GN=UBE2M PE=1 SV=1	1	5	5	5	33.9	20.9	1945000	697680	2.78781
Q8IVJ1	Solute carrier family 41 member 1	SLC41A1	FUNCTION: Acts as a magnesium transporter that is responsive to magnesium balance. {ECO:0000269|PubMed:15713785}.	sp|Q8IVJ1|S41A1_HUMAN;sp|Q96JW4|S41A2_HUMAN	sp|Q8IVJ1|S41A1_HUMAN Solute carrier family 41 member 1 OS=Homo sapiens OX=9606 GN=SLC41A1 PE=1 SV=2;sp|Q96JW4|S41A2_HUMAN Solute carrier family 41 member 2 OS=Homo sapiens OX=9606 GN=SLC41A2 PE=1 SV=2	2	1	1	1	2.9	54.9	45549	16354	2.78519
Q9BQC3	2-(3-amino-3-carboxypropyl)histidine synthase subunit 2	DPH2	FUNCTION: Required for the first step in the synthesis of diphthamide, a post-translational modification of histidine which occurs in translation elongation factor 2 (EEF2). {ECO:0000250|UniProtKB:Q9CR25}.	sp|Q9BQC3|DPH2_HUMAN	sp|Q9BQC3|DPH2_HUMAN 2-(3-amino-3-carboxypropyl)histidine synthase subunit 2 OS=Homo sapiens OX=9606 GN=DPH2 PE=1 SV=1	1	2	2	2	8.2	52.082	115800	41682	2.77818
O15063	Granule associated Rac and RHOG effector protein 1	GARRE1	FUNCTION: Acts as an effector of RAC1 (PubMed:31871319). Associates with CCR4-NOT complex which is one of the major cellular mRNA deadenylases and is linked to various cellular processes including bulk mRNA degradation, miRNA-mediated repression, translational repression during translational initiation and general transcription regulation (PubMed:29395067). May also play a role in miRNA silencing…	sp|O15063|GRRE1_HUMAN	sp|O15063|GRRE1_HUMAN Granule associated Rac and RHOG effector protein 1 OS=Homo sapiens OX=9606 GN=GARRE1 PE=1 SV=2	1	4	4	4	5.9	116.02	179360	64675	2.77325
Q9NQE9	Adenosine 5-monophosphoramidase HINT3	HINT3	FUNCTION: Hydrolyzes phosphoramidate and acyl-adenylate substrates. {ECO:0000269|PubMed:17870088}.	sp|Q9NQE9|HINT3_HUMAN	sp|Q9NQE9|HINT3_HUMAN Adenosine 5-monophosphoramidase HINT3 OS=Homo sapiens OX=9606 GN=HINT3 PE=1 SV=1	1	3	3	3	22	20.361	925330	333870	2.77153
Q9Y2P4	Long-chain fatty acid transport protein 6	SLC27A6	FUNCTION: Involved in translocation of long-chain fatty acids (LFCA) across the plasma membrane. Thought to function as the predominant fatty acid protein transporter in heart (PubMed:12556534). Has acyl-CoA ligase activity for long-chain and very-long-chain fatty acids (VLCFAs) (By similarity). {ECO:0000250|UniProtKB:E9Q9W4, ECO:0000269|PubMed:12556534}.	sp|Q9Y2P4|S27A6_HUMAN	sp|Q9Y2P4|S27A6_HUMAN Long-chain fatty acid transport protein 6 OS=Homo sapiens OX=9606 GN=SLC27A6 PE=2 SV=1	1	9	9	9	22.8	70.111	712290	257030	2.77123
Q9BRS2	Serine/threonine-protein kinase RIO1	RIOK1	FUNCTION: Involved in the final steps of cytoplasmic maturation of the 40S ribosomal subunit. Involved in processing of 18S-E pre-rRNA to the mature 18S rRNA. Required for the recycling of NOB1 and PNO1 from the late 40S precursor (PubMed:22072790). The association with the very late 40S subunit intermediate may involve a translation-like checkpoint point cycle preceeding the binding to the 60S r…	sp|Q9BRS2|RIOK1_HUMAN	sp|Q9BRS2|RIOK1_HUMAN Serine/threonine-protein kinase RIO1 OS=Homo sapiens OX=9606 GN=RIOK1 PE=1 SV=2	1	3	3	3	8.1	65.582	127850	46137	2.77109
Q96GC5	39S ribosomal protein L48, mitochondrial	MRPL48		sp|Q96GC5|RM48_HUMAN	sp|Q96GC5|RM48_HUMAN 39S ribosomal protein L48, mitochondrial OS=Homo sapiens OX=9606 GN=MRPL48 PE=1 SV=2	1	3	3	3	17	23.934	1468300	530140	2.76965
O15440	ATP-binding cassette sub-family C member 5	ABCC5	FUNCTION: Acts as a multispecific organic anion pump which can transport nucleotide analogs. Heme transporter required for the translocation of cytosolic heme to the secretory pathway (PubMed:24836561). {ECO:0000269|PubMed:10840050, ECO:0000269|PubMed:24836561}.	sp|O15440|MRP5_HUMAN	sp|O15440|MRP5_HUMAN ATP-binding cassette sub-family C member 5 OS=Homo sapiens OX=9606 GN=ABCC5 PE=1 SV=2	1	4	4	4	2.9	160.66	5586900	2017400	2.76936
Q9ULD0	2-oxoglutarate dehydrogenase-like, mitochondrial	OGDHL		sp|Q9ULD0|OGDHL_HUMAN	sp|Q9ULD0|OGDHL_HUMAN 2-oxoglutarate dehydrogenase-like, mitochondrial OS=Homo sapiens OX=9606 GN=OGDHL PE=1 SV=3	1	7	1	1	8.8	114.48	29415	10623	2.76899
Q9Y5H0	Protocadherin gamma-A3	PCDHGA3	FUNCTION: Potential calcium-dependent cell-adhesion protein. May be involved in the establishment and maintenance of specific neuronal connections in the brain.	sp|Q9Y5H0|PCDG3_HUMAN;sp|Q9Y5H4|PCDG1_HUMAN;sp|Q9Y5H1|PCDG2_HUMAN;sp|Q9Y5G7|PCDG6_HUMAN;sp|Q9Y5G5|PCDG8_HUMAN;sp|Q9Y5G4|PCDG9_HUMAN;sp|O60330|PCDGC_HUMAN	sp|Q9Y5H0|PCDG3_HUMAN Protocadherin gamma-A3 OS=Homo sapiens OX=9606 GN=PCDHGA3 PE=2 SV=2;sp|Q9Y5H4|PCDG1_HUMAN Protocadherin gamma-A1 OS=Homo sapiens OX=9606 GN=PCDHGA1 PE=2 SV=1;sp|Q9Y5H1|PCDG2_HUMAN Protocadherin gamma-A2 OS=Homo sapiens OX=9606 GN=PCDH	7	2	2	2	2.9	100.97	141540	51128	2.76835
Q71UM5	40S ribosomal protein S27-like	RPS27L		sp|Q71UM5|RS27L_HUMAN	sp|Q71UM5|RS27L_HUMAN 40S ribosomal protein S27-like OS=Homo sapiens OX=9606 GN=RPS27L PE=1 SV=3	1	3	1	1	39.3	9.4771	148410	53620	2.76781
Q2TAA2	Isoamyl acetate-hydrolyzing esterase 1 homolog	IAH1	FUNCTION: Probable lipase. {ECO:0000250}.	sp|Q2TAA2|IAH1_HUMAN	sp|Q2TAA2|IAH1_HUMAN Isoamyl acetate-hydrolyzing esterase 1 homolog OS=Homo sapiens OX=9606 GN=IAH1 PE=1 SV=1	1	2	2	2	12.5	27.598	812140	293450	2.76756
Q9BQC6	Ribosomal protein 63, mitochondrial	MRPL57		sp|Q9BQC6|RT63_HUMAN	sp|Q9BQC6|RT63_HUMAN Ribosomal protein 63, mitochondrial OS=Homo sapiens OX=9606 GN=MRPL57 PE=1 SV=1	1	2	2	2	31.4	12.266	541290	195900	2.76309
Q15648	Mediator of RNA polymerase II transcription subunit 1	MED1	FUNCTION: Component of the Mediator complex, a coactivator involved in the regulated transcription of nearly all RNA polymerase II-dependent genes. Mediator functions as a bridge to convey information from gene-specific regulatory proteins to the basal RNA polymerase II transcription machinery. Mediator is recruited to promoters by direct interactions with regulatory proteins and serves as a scaf…	sp|Q15648|MED1_HUMAN	sp|Q15648|MED1_HUMAN Mediator of RNA polymerase II transcription subunit 1 OS=Homo sapiens OX=9606 GN=MED1 PE=1 SV=4	1	4	4	4	3.7	168.48	313090	113350	2.76215
Q06587	E3 ubiquitin-protein ligase RING1	RING1	FUNCTION: Constitutes one of the E3 ubiquitin-protein ligases that mediate monoubiquitination of 'Lys-119' of histone H2A, thereby playing a central role in histone code and gene regulation. H2A 'Lys-119' ubiquitination gives a specific tag for epigenetic transcriptional repression and participates in X chromosome inactivation of female mammals. Essential component of a Polycomb group (PcG) multi…	sp|Q06587|RING1_HUMAN;sp|Q99496|RING2_HUMAN	sp|Q06587|RING1_HUMAN E3 ubiquitin-protein ligase RING1 OS=Homo sapiens OX=9606 GN=RING1 PE=1 SV=2	2	5	5	5	18.2	42.429	753290	272740	2.76193
Q96C90	Protein phosphatase 1 regulatory subunit 14B	PPP1R14B	FUNCTION: Inhibitor of PPP1CA. Has over 50-fold higher inhibitory activity when phosphorylated (By similarity). {ECO:0000250}.	sp|Q96C90|PP14B_HUMAN	sp|Q96C90|PP14B_HUMAN Protein phosphatase 1 regulatory subunit 14B OS=Homo sapiens OX=9606 GN=PPP1R14B PE=1 SV=3	1	5	5	5	58.5	15.911	1062900	385760	2.75534
Q9UNN8	Endothelial protein C receptor	PROCR	FUNCTION: Binds activated protein C. Enhances protein C activation by the thrombin-thrombomodulin complex; plays a role in the protein C pathway controlling blood coagulation.	sp|Q9UNN8|EPCR_HUMAN	sp|Q9UNN8|EPCR_HUMAN Endothelial protein C receptor OS=Homo sapiens OX=9606 GN=PROCR PE=1 SV=1	1	2	2	2	10.9	26.671	1203200	436750	2.75489
O60476	Mannosyl-oligosaccharide 1,2-alpha-mannosidase IB	MAN1A2	FUNCTION: Involved in the maturation of Asn-linked oligosaccharides. Progressively trim alpha-1,2-linked mannose residues from Man(9)GlcNAc(2) to produce Man(5)GlcNAc(2).	sp|O60476|MA1A2_HUMAN	sp|O60476|MA1A2_HUMAN Mannosyl-oligosaccharide 1,2-alpha-mannosidase IB OS=Homo sapiens OX=9606 GN=MAN1A2 PE=1 SV=1	1	4	4	4	11.1	73.003	172290	62554	2.75426
Q9HBE1	POZ-, AT hook-, and zinc finger-containing protein 1	PATZ1	FUNCTION: Transcriptional repressor. {ECO:0000269|PubMed:10713105}.	sp|Q9HBE1|PATZ1_HUMAN	sp|Q9HBE1|PATZ1_HUMAN POZ-, AT hook-, and zinc finger-containing protein 1 OS=Homo sapiens OX=9606 GN=PATZ1 PE=1 SV=1	1	1	1	1	1.7	74.059	651090	236700	2.7507
Q96HR3	Mediator of RNA polymerase II transcription subunit 30	MED30	FUNCTION: Component of the Mediator complex, a coactivator involved in the regulated transcription of nearly all RNA polymerase II-dependent genes. Mediator functions as a bridge to convey information from gene-specific regulatory proteins to the basal RNA polymerase II transcription machinery. Mediator is recruited to promoters by direct interactions with regulatory proteins and serves as a scaf…	sp|Q96HR3|MED30_HUMAN	sp|Q96HR3|MED30_HUMAN Mediator of RNA polymerase II transcription subunit 30 OS=Homo sapiens OX=9606 GN=MED30 PE=1 SV=1	1	2	2	2	15.2	20.277	386850	140670	2.75005
Q9Y6C9	Mitochondrial carrier homolog 2	MTCH2	FUNCTION: The substrate transported is not yet known. Induces mitochondrial depolarization.	sp|Q9Y6C9|MTCH2_HUMAN	sp|Q9Y6C9|MTCH2_HUMAN Mitochondrial carrier homolog 2 OS=Homo sapiens OX=9606 GN=MTCH2 PE=1 SV=1	1	5	5	5	28.1	33.331	970610	353080	2.74898
O15230	Laminin subunit alpha-5	LAMA5	FUNCTION: Binding to cells via a high affinity receptor, laminin is thought to mediate the attachment, migration and organization of cells into tissues during embryonic development by interacting with other extracellular matrix components.	sp|O15230|LAMA5_HUMAN	sp|O15230|LAMA5_HUMAN Laminin subunit alpha-5 OS=Homo sapiens OX=9606 GN=LAMA5 PE=1 SV=8	1	5	5	5	2.2	399.73	245240	89308	2.746
Q96GD0	Chronophin	PDXP	FUNCTION: Protein serine phosphatase that dephosphorylates 'Ser-3' in cofilin and probably also dephosphorylates phospho-serine residues in DSTN. Regulates cofilin-dependent actin cytoskeleton reorganization. Required for normal progress through mitosis and normal cytokinesis. Does not dephosphorylate phospho-threonines in LIMK1. Does not dephosphorylate peptides containing phospho-tyrosine (PubM…	sp|Q96GD0|PLPP_HUMAN	sp|Q96GD0|PLPP_HUMAN Chronophin OS=Homo sapiens OX=9606 GN=PDXP PE=1 SV=2	1	2	2	2	12.2	31.698	208180	75841	2.74495
P23025	DNA repair protein complementing XP-A cells	XPA	FUNCTION: Involved in DNA excision repair. Initiates repair by binding to damaged sites with various affinities, depending on the photoproduct and the transcriptional state of the region. Required for UV-induced CHEK1 phosphorylation and the recruitment of CEP164 to cyclobutane pyrimidine dimmers (CPD), sites of DNA damage after UV irradiation. {ECO:0000269|PubMed:19197159}.	sp|P23025|XPA_HUMAN	sp|P23025|XPA_HUMAN DNA repair protein complementing XP-A cells OS=Homo sapiens OX=9606 GN=XPA PE=1 SV=1	1	2	2	2	15	31.368	86178	31443	2.74077
Q9BUL8	Programmed cell death protein 10	PDCD10	FUNCTION: Promotes cell proliferation. Modulates apoptotic pathways. Increases mitogen-activated protein kinase activity and STK26 activity (PubMed:27807006). Important for cell migration, and for normal structure and assembly of the Golgi complex (PubMed:27807006). Important for KDR/VEGFR2 signaling. Increases the stability of KDR/VEGFR2 and prevents its breakdown. Required for normal cardiovasc…	sp|Q9BUL8|PDC10_HUMAN	sp|Q9BUL8|PDC10_HUMAN Programmed cell death protein 10 OS=Homo sapiens OX=9606 GN=PDCD10 PE=1 SV=1	1	3	3	3	24.5	24.701	690730	252610	2.73437
Q8TBZ6	tRNA methyltransferase 10 homolog A	TRMT10A	FUNCTION: S-adenosyl-L-methionine-dependent guanine N(1)-methyltransferase that catalyzes the formation of N(1)-methylguanine at position 9 (m1G9) in tRNAs (PubMed:23042678, PubMed:25053765). Probably not able to catalyze formation of N(1)-methyladenine at position 9 (m1A9) in tRNAs (PubMed:23042678). {ECO:0000269|PubMed:23042678, ECO:0000269|PubMed:25053765}.	sp|Q8TBZ6|TM10A_HUMAN	sp|Q8TBZ6|TM10A_HUMAN tRNA methyltransferase 10 homolog A OS=Homo sapiens OX=9606 GN=TRMT10A PE=1 SV=1	1	4	4	4	17.4	39.718	329940	121160	2.72318
Q9BX67	Junctional adhesion molecule C	JAM3	FUNCTION: Junctional adhesion protein that mediates heterotypic cell-cell interactions with its cognate receptor JAM2 to regulate different cellular processes (PubMed:11590146, PubMed:11823489). Plays a role in homing and mobilization of hematopoietic stem and progenitor cells within the bone marrow. At the surface of bone marrow stromal cells, it contributes to the retention of the hematopoietic…	sp|Q9BX67|JAM3_HUMAN	sp|Q9BX67|JAM3_HUMAN Junctional adhesion molecule C OS=Homo sapiens OX=9606 GN=JAM3 PE=1 SV=1	1	4	4	4	19.7	35.02	601680	221720	2.71369
P54274	Telomeric repeat-binding factor 1	TERF1	FUNCTION: Binds the telomeric double-stranded 5'-TTAGGG-3' repeat and negatively regulates telomere length. Involved in the regulation of the mitotic spindle. Component of the shelterin complex (telosome) that is involved in the regulation of telomere length and protection. Shelterin associates with arrays of double-stranded 5'-TTAGGG-3' repeats added by telomerase and protects chromosome ends; w…	sp|P54274|TERF1_HUMAN	sp|P54274|TERF1_HUMAN Telomeric repeat-binding factor 1 OS=Homo sapiens OX=9606 GN=TERF1 PE=1 SV=3	1	1	1	1	3.6	50.245	31573	11678	2.70363
Q12841	Follistatin-related protein 1	FSTL1	FUNCTION: May modulate the action of some growth factors on cell proliferation and differentiation. Binds heparin (By similarity). {ECO:0000250}.	sp|Q12841|FSTL1_HUMAN	sp|Q12841|FSTL1_HUMAN Follistatin-related protein 1 OS=Homo sapiens OX=9606 GN=FSTL1 PE=1 SV=1	1	2	2	2	7.8	34.985	110350	40866	2.70029
O60941	Dystrobrevin beta	DTNB		sp|O60941|DTNB_HUMAN	sp|O60941|DTNB_HUMAN Dystrobrevin beta OS=Homo sapiens OX=9606 GN=DTNB PE=1 SV=1	1	2	2	2	5.7	71.355	56231	20841	2.6981
Q12860	Contactin-1	CNTN1	FUNCTION: Contactins mediate cell surface interactions during nervous system development. Involved in the formation of paranodal axo-glial junctions in myelinated peripheral nerves and in the signaling between axons and myelinating glial cells via its association with CNTNAP1. Participates in oligodendrocytes generation by acting as a ligand of NOTCH1. Its association with NOTCH1 promotes NOTCH1 …	sp|Q12860|CNTN1_HUMAN	sp|Q12860|CNTN1_HUMAN Contactin-1 OS=Homo sapiens OX=9606 GN=CNTN1 PE=1 SV=1	1	3	3	3	4.2	113.32	313910	116560	2.69312
Q92845	Kinesin-associated protein 3	KIFAP3	FUNCTION: Involved in tethering the chromosomes to the spindle pole and in chromosome movement. Binds to the tail domain of the KIF3A/KIF3B heterodimer to form a heterotrimeric KIF3 complex and may regulate the membrane binding of this complex (By similarity). {ECO:0000250}.	sp|Q92845|KIFA3_HUMAN	sp|Q92845|KIFA3_HUMAN Kinesin-associated protein 3 OS=Homo sapiens OX=9606 GN=KIFAP3 PE=1 SV=2	1	2	2	2	2.9	91.204	95552	35506	2.69115
Q92504	Zinc transporter SLC39A7	SLC39A7	FUNCTION: Zinc transporter, that transports Zn(2+) from the endoplasmic reticulum/Golgi apparatus to the cytosol. Transport is stimulated by growth factors, such as EGF, and Ca(2+), as well as by exogenous Zn(2+). {ECO:0000269|PubMed:14525538, ECO:0000269|PubMed:15705588, ECO:0000269|PubMed:22317921}.	sp|Q92504|S39A7_HUMAN	sp|Q92504|S39A7_HUMAN Zinc transporter SLC39A7 OS=Homo sapiens OX=9606 GN=SLC39A7 PE=1 SV=2	1	1	1	1	5.5	50.117	215230	80087	2.68745
Q9H0E2	Toll-interacting protein	TOLLIP	FUNCTION: Component of the signaling pathway of IL-1 and Toll-like receptors. Inhibits cell activation by microbial products. Recruits IRAK1 to the IL-1 receptor complex. Inhibits IRAK1 phosphorylation and kinase activity (PubMed:11751856). Connects the ubiquitin pathway to autophagy by functioning as a ubiquitin-ATG8 family adapter and thus mediating autophagic clearance of ubiquitin conjugates.…	sp|Q9H0E2|TOLIP_HUMAN	sp|Q9H0E2|TOLIP_HUMAN Toll-interacting protein OS=Homo sapiens OX=9606 GN=TOLLIP PE=1 SV=1	1	4	4	4	21.5	30.281	607720	226440	2.6838
P49593	Protein phosphatase 1F	PPM1F	FUNCTION: Dephosphorylates and concomitantly deactivates CaM-kinase II activated upon autophosphorylation, and CaM-kinases IV and I activated upon phosphorylation by CaM-kinase kinase. Promotes apoptosis.	sp|P49593|PPM1F_HUMAN	sp|P49593|PPM1F_HUMAN Protein phosphatase 1F OS=Homo sapiens OX=9606 GN=PPM1F PE=1 SV=3	1	5	5	5	21.1	49.83	597170	222550	2.68331
Q9H4M3	F-box only protein 44	FBXO44	FUNCTION: Substrate-recognition component of the SCF (SKP1-CUL1-F-box protein)-type E3 ubiquitin ligase complex.	sp|Q9H4M3|FBX44_HUMAN	sp|Q9H4M3|FBX44_HUMAN F-box only protein 44 OS=Homo sapiens OX=9606 GN=FBXO44 PE=1 SV=3	1	2	2	2	12.9	29.746	170410	63522	2.68269
Q9UM00	Calcium load-activated calcium channel	TMCO1	FUNCTION: Calcium-selective channel required to prevent calcium stores from overfilling, thereby playing a key role in calcium homeostasis (PubMed:27212239). In response to endoplasmic reticulum overloading, assembles into a homotetramer, forming a functional calcium-selective channel, regulating the calcium content in endoplasmic reticulum store (PubMed:27212239). {ECO:0000269|PubMed:27212239}.	sp|Q9UM00|TMCO1_HUMAN	sp|Q9UM00|TMCO1_HUMAN Calcium load-activated calcium channel OS=Homo sapiens OX=9606 GN=TMCO1 PE=1 SV=2	1	2	2	2	9.6	27.079	2751700	1026200	2.68145
Q3ZCW2	Galectin-related protein	LGALSL	FUNCTION: Does not bind lactose, and may not bind carbohydrates. {ECO:0000269|PubMed:18320588, ECO:0000269|PubMed:18433051}.	sp|Q3ZCW2|LEGL_HUMAN	sp|Q3ZCW2|LEGL_HUMAN Galectin-related protein OS=Homo sapiens OX=9606 GN=LGALSL PE=1 SV=2	1	2	2	2	14.5	18.986	231560	86384	2.68059
Q92522	Histone H1.10	H1-10	FUNCTION: Histones H1 are necessary for the condensation of nucleosome chains into higher-order structures.	sp|Q92522|H1X_HUMAN	sp|Q92522|H1X_HUMAN Histone H1.10 OS=Homo sapiens OX=9606 GN=H1-10 PE=1 SV=1	1	3	3	3	18.8	22.487	770810	287570	2.68043
O94851	[F-actin]-monooxygenase MICAL2	MICAL2	FUNCTION: Nuclear monooxygenase that promotes depolymerization of F-actin by mediating oxidation of specific methionine residues on actin to form methionine-sulfoxide, resulting in actin filament disassembly and preventing repolymerization (PubMed:24440334). In the absence of actin, it also functions as a NADPH oxidase producing H(2)O(2) (By similarity). Acts as a key regulator of the SRF signali…	sp|O94851|MICA2_HUMAN	sp|O94851|MICA2_HUMAN [F-actin]-monooxygenase MICAL2 OS=Homo sapiens OX=9606 GN=MICAL2 PE=1 SV=2	1	3	2	2	2.2	219.06	77613	29090	2.66803
Q9NUN5	Lysosomal cobalamin transport escort protein LMBD1	LMBRD1	FUNCTION: Lysosomal membrane chaperone required to export cobalamin (vitamin B12) from lysosome to the cytosol, allowing its conversion to cofactors (PubMed:19136951). Targets ABCD4 transporter from the endoplasmic reticulum to the lysosomal membrane (PubMed:27456980). Then forms a complex with lysosomal transporter ABCD4 and cytoplasmic MMACHC to transport cobalamin across the lysosomal membrane…	sp|Q9NUN5|LMBD1_HUMAN	sp|Q9NUN5|LMBD1_HUMAN Lysosomal cobalamin transport escort protein LMBD1 OS=Homo sapiens OX=9606 GN=LMBRD1 PE=1 SV=1	1	1	1	1	3.3	61.388	46429	17425	2.66451
Q10469	Alpha-1,6-mannosyl-glycoprotein 2-beta-N-acetylglucosaminyltransferase	MGAT2	FUNCTION: Plays an essential role in protein N-glycosylation. Catalyzes the transfer of N-acetylglucosamine (GlcNAc) onto the free terminal mannose moiety in the core structure of the nascent N-linked glycan chain, giving rise to the second branch in complex glycans. {ECO:0000269|PubMed:11228641, ECO:0000269|PubMed:29666272, ECO:0000269|PubMed:8808595}.	sp|Q10469|MGAT2_HUMAN	sp|Q10469|MGAT2_HUMAN Alpha-1,6-mannosyl-glycoprotein 2-beta-N-acetylglucosaminyltransferase OS=Homo sapiens OX=9606 GN=MGAT2 PE=1 SV=1	1	7	7	7	26.6	51.55	889010	334390	2.6586
A6NDU8	RAB7A-interacting MON1-CCZ1 complex subunit 1	RIMOC1		sp|A6NDU8|RIMC1_HUMAN	sp|A6NDU8|RIMC1_HUMAN RAB7A-interacting MON1-CCZ1 complex subunit 1 OS=Homo sapiens OX=9606 GN=RIMOC1 PE=1 SV=1	1	1	1	1	6.8	33.62	28643	10786	2.65557
P22695	Cytochrome b-c1 complex subunit 2, mitochondrial	UQCRC2	FUNCTION: Component of the ubiquinol-cytochrome c oxidoreductase, a multisubunit transmembrane complex that is part of the mitochondrial electron transport chain which drives oxidative phosphorylation. The respiratory chain contains 3 multisubunit complexes succinate dehydrogenase (complex II, CII), ubiquinol-cytochrome c oxidoreductase (cytochrome b-c1 complex, complex III, CIII) and cytochrome …	sp|P22695|QCR2_HUMAN	sp|P22695|QCR2_HUMAN Cytochrome b-c1 complex subunit 2, mitochondrial OS=Homo sapiens OX=9606 GN=UQCRC2 PE=1 SV=3	1	6	6	6	28.5	48.442	562170	211770	2.65463
Q8IXJ6	NAD-dependent protein deacetylase sirtuin-2	SIRT2	FUNCTION: NAD-dependent protein deacetylase, which deacetylates internal lysines on histone and alpha-tubulin as well as many other proteins such as key transcription factors (PubMed:24177535, PubMed:12620231, PubMed:16648462, PubMed:18249187, PubMed:18332217, PubMed:18995842, PubMed:20587414, PubMed:21081649, PubMed:20543840, PubMed:22014574, PubMed:21726808, PubMed:21949390, PubMed:22771473, Pu…	sp|Q8IXJ6|SIR2_HUMAN	sp|Q8IXJ6|SIR2_HUMAN NAD-dependent protein deacetylase sirtuin-2 OS=Homo sapiens OX=9606 GN=SIRT2 PE=1 SV=2	1	4	4	4	15.2	43.182	237450	89455	2.65441
P09104	Gamma-enolase	ENO2	FUNCTION: Has neurotrophic and neuroprotective properties on a broad spectrum of central nervous system (CNS) neurons. Binds, in a calcium-dependent manner, to cultured neocortical neurons and promotes cell survival (By similarity). {ECO:0000250}.	sp|P09104|ENOG_HUMAN	sp|P09104|ENOG_HUMAN Gamma-enolase OS=Homo sapiens OX=9606 GN=ENO2 PE=1 SV=3	1	13	10	9	49.1	47.268	933750	351960	2.653
Q5VZK9	F-actin-uncapping protein LRRC16A	CARMIL1	FUNCTION: Cell membrane-cytoskeleton-associated protein that plays a role in the regulation of actin polymerization at the barbed end of actin filaments. Prevents F-actin heterodimeric capping protein (CP) activity at the leading edges of migrating cells, and hence generates uncapped barbed ends and enhances actin polymerization, however, seems unable to nucleate filaments (PubMed:16054028). Play…	sp|Q5VZK9|CARL1_HUMAN	sp|Q5VZK9|CARL1_HUMAN F-actin-uncapping protein LRRC16A OS=Homo sapiens OX=9606 GN=CARMIL1 PE=1 SV=1	1	2	2	2	2	151.56	102610	38679	2.65286
Q8N3P4	Vacuolar protein sorting-associated protein 8 homolog	VPS8	FUNCTION: Plays a role in vesicle-mediated protein trafficking of the endocytic membrane transport pathway. Believed to act as a component of the putative CORVET endosomal tethering complexes which is proposed to be involved in the Rab5-to-Rab7 endosome conversion probably implicating MON1A/B, and via binding SNAREs and SNARE complexes to mediate tethering and docking events during SNARE-mediated…	sp|Q8N3P4|VPS8_HUMAN	sp|Q8N3P4|VPS8_HUMAN Vacuolar protein sorting-associated protein 8 homolog OS=Homo sapiens OX=9606 GN=VPS8 PE=1 SV=3	1	4	4	4	3.8	161.75	502620	189540	2.65179
Q9NXV6	CDKN2A-interacting protein	CDKN2AIP	FUNCTION: Regulates DNA damage response in a dose-dependent manner through a number of signaling pathways involved in cell proliferation, apoptosis and senescence. {ECO:0000269|PubMed:15109303, ECO:0000269|PubMed:24825908}.	sp|Q9NXV6|CARF_HUMAN	sp|Q9NXV6|CARF_HUMAN CDKN2A-interacting protein OS=Homo sapiens OX=9606 GN=CDKN2AIP PE=1 SV=3	1	4	4	4	13.1	61.124	120950	45645	2.6498
Q8IYB3	Serine/arginine repetitive matrix protein 1	SRRM1	FUNCTION: Part of pre- and post-splicing multiprotein mRNP complexes. Involved in numerous pre-mRNA processing events. Promotes constitutive and exonic splicing enhancer (ESE)-dependent splicing activation by bridging together sequence-specific (SR family proteins, SFRS4, SFRS5 and TRA2B/SFRS10) and basal snRNP (SNRP70 and SNRPA1) factors of the spliceosome. Stimulates mRNA 3'-end cleavage indepe…	sp|Q8IYB3|SRRM1_HUMAN	sp|Q8IYB3|SRRM1_HUMAN Serine/arginine repetitive matrix protein 1 OS=Homo sapiens OX=9606 GN=SRRM1 PE=1 SV=2	1	3	3	3	7	102.33	372970	140830	2.64837
Q9NV70	Exocyst complex component 1	EXOC1	FUNCTION: Component of the exocyst complex involved in the docking of exocytic vesicles with fusion sites on the plasma membrane.; FUNCTION: (Microbial infection) Has an antiviral effect against flaviviruses by affecting viral RNA transcription and translation through the sequestration of elongation factor 1-alpha (EEF1A1). This results in decreased viral RNA synthesis and decreased viral protein…	sp|Q9NV70|EXOC1_HUMAN	sp|Q9NV70|EXOC1_HUMAN Exocyst complex component 1 OS=Homo sapiens OX=9606 GN=EXOC1 PE=1 SV=4	1	3	3	3	5.4	101.98	162330	61321	2.64722
Q9Y5S2	Serine/threonine-protein kinase MRCK beta	CDC42BPB	FUNCTION: Serine/threonine-protein kinase which is an important downstream effector of CDC42 and plays a role in the regulation of cytoskeleton reorganization and cell migration. Regulates actin cytoskeletal reorganization via phosphorylation of PPP1R12C and MYL9/MLC2 (PubMed:21457715, PubMed:21949762). In concert with MYO18A and LURAP1, is involved in modulating lamellar actomyosin retrograde fl…	sp|Q9Y5S2|MRCKB_HUMAN	sp|Q9Y5S2|MRCKB_HUMAN Serine/threonine-protein kinase MRCK beta OS=Homo sapiens OX=9606 GN=CDC42BPB PE=1 SV=2	1	8	8	8	7	194.31	2084900	788390	2.6445
Q9Y5K6	CD2-associated protein	CD2AP	FUNCTION: Seems to act as an adapter protein between membrane proteins and the actin cytoskeleton (PubMed:10339567). In collaboration with CBLC, modulates the rate of RET turnover and may act as regulatory checkpoint that limits the potency of GDNF on neuronal survival. Controls CBLC function, converting it from an inhibitor to a promoter of RET degradation (By similarity). May play a role in rec…	sp|Q9Y5K6|CD2AP_HUMAN	sp|Q9Y5K6|CD2AP_HUMAN CD2-associated protein OS=Homo sapiens OX=9606 GN=CD2AP PE=1 SV=1	1	11	11	11	22.2	71.45	1940000	733930	2.6433
Q9BUK6	Protein misato homolog 1	MSTO1	FUNCTION: Involved in the regulation of mitochondrial distribution and morphology (PubMed:17349998, PubMed:28554942, PubMed:28544275). Required for mitochondrial fusion and mitochondrial network formation (PubMed:28554942, PubMed:28544275). {ECO:0000269|PubMed:17349998, ECO:0000269|PubMed:28544275, ECO:0000269|PubMed:28554942}.	sp|Q9BUK6|MSTO1_HUMAN	sp|Q9BUK6|MSTO1_HUMAN Protein misato homolog 1 OS=Homo sapiens OX=9606 GN=MSTO1 PE=1 SV=1	1	2	2	2	7.4	61.835	102500	38782	2.64298
Q8IW92	Beta-galactosidase-1-like protein 2	GLB1L2		sp|Q8IW92|GLBL2_HUMAN	sp|Q8IW92|GLBL2_HUMAN Beta-galactosidase-1-like protein 2 OS=Homo sapiens OX=9606 GN=GLB1L2 PE=1 SV=1	1	6	6	6	15.6	72.078	472910	178940	2.64284
P57105	Synaptojanin-2-binding protein	SYNJ2BP	FUNCTION: Regulates endocytosis of activin type 2 receptor kinases through the Ral/RALBP1-dependent pathway and may be involved in suppression of activin-induced signal transduction. {ECO:0000250|UniProtKB:Q9D6K5}.	sp|P57105|SYJ2B_HUMAN	sp|P57105|SYJ2B_HUMAN Synaptojanin-2-binding protein OS=Homo sapiens OX=9606 GN=SYNJ2BP PE=1 SV=2	1	4	4	4	44.8	15.928	508170	192710	2.63697
P19634	Sodium/hydrogen exchanger 1	SLC9A1	FUNCTION: Involved in pH regulation to eliminate acids generated by active metabolism or to counter adverse environmental conditions. Major proton extruding system driven by the inward sodium ion chemical gradient. Plays an important role in signal transduction. {ECO:0000269|PubMed:11350981, ECO:0000269|PubMed:15035633, ECO:0000269|PubMed:8901634}.	sp|P19634|SL9A1_HUMAN	sp|P19634|SL9A1_HUMAN Sodium/hydrogen exchanger 1 OS=Homo sapiens OX=9606 GN=SLC9A1 PE=1 SV=2	1	4	4	4	6.1	90.762	654740	248350	2.63636
P42566	Epidermal growth factor receptor substrate 15	EPS15	FUNCTION: Involved in cell growth regulation. May be involved in the regulation of mitogenic signals and control of cell proliferation. Involved in the internalization of ligand-inducible receptors of the receptor tyrosine kinase (RTK) type, in particular EGFR. Plays a role in the assembly of clathrin-coated pits (CCPs). Acts as a clathrin adapter required for post-Golgi trafficking. Seems to be …	sp|P42566|EPS15_HUMAN	sp|P42566|EPS15_HUMAN Epidermal growth factor receptor substrate 15 OS=Homo sapiens OX=9606 GN=EPS15 PE=1 SV=2	1	8	8	8	15	98.655	1055600	400730	2.63419
Q9BUP3	Oxidoreductase HTATIP2	HTATIP2	FUNCTION: Oxidoreductase required for tumor suppression. NAPDH-bound form inhibits nuclear import by competing with nuclear import substrates for binding to a subset of nuclear transport receptors. May act as a redox sensor linked to transcription through regulation of nuclear import. Isoform 1 is a metastasis suppressor with proapoptotic as well as antiangiogenic properties. Isoform 2 has an ant…	sp|Q9BUP3|HTAI2_HUMAN	sp|Q9BUP3|HTAI2_HUMAN Oxidoreductase HTATIP2 OS=Homo sapiens OX=9606 GN=HTATIP2 PE=1 SV=2	1	3	3	3	18.6	27.049	302840	115050	2.63225
Q12974	Protein tyrosine phosphatase type IVA 2	PTP4A2	FUNCTION: Protein tyrosine phosphatase which stimulates progression from G1 into S phase during mitosis. Promotes tumors. Inhibits geranylgeranyl transferase type II activity by blocking the association between RABGGTA and RABGGTB. {ECO:0000269|PubMed:14643450}.	sp|Q12974|TP4A2_HUMAN	sp|Q12974|TP4A2_HUMAN Protein tyrosine phosphatase type IVA 2 OS=Homo sapiens OX=9606 GN=PTP4A2 PE=1 SV=1	1	3	1	1	22.8	19.127	207070	78723	2.63036
Q92626	Peroxidasin homolog	PXDN	FUNCTION: Displays low peroxidase activity and is likely to participate in H(2)O(2) metabolism and peroxidative reactions in the cardiovascular system. Plays a role in extracellular matrix formation. {ECO:0000269|PubMed:18929642, ECO:0000269|PubMed:19590037}.	sp|Q92626|PXDN_HUMAN	sp|Q92626|PXDN_HUMAN Peroxidasin homolog OS=Homo sapiens OX=9606 GN=PXDN PE=1 SV=2	1	13	13	13	14	165.27	1092000	415470	2.62835
Q53EP0	Fibronectin type III domain-containing protein 3B	FNDC3B	FUNCTION: May be a positive regulator of adipogenesis. {ECO:0000269|PubMed:15564382}.	sp|Q53EP0|FND3B_HUMAN	sp|Q53EP0|FND3B_HUMAN Fibronectin type III domain-containing protein 3B OS=Homo sapiens OX=9606 GN=FNDC3B PE=1 SV=2	1	4	4	4	5.6	132.89	257310	97938	2.62727
Q8NEU8	DCC-interacting protein 13-beta	APPL2	FUNCTION: Multifunctional adapter protein that binds to various membrane receptors, nuclear factors and signaling proteins to regulate many processes, such as cell proliferation, immune response, endosomal trafficking and cell metabolism (PubMed:26583432, PubMed:15016378, PubMed:24879834). Regulates signaling pathway leading to cell proliferation through interaction with RAB5A and subunits of the…	sp|Q8NEU8|DP13B_HUMAN	sp|Q8NEU8|DP13B_HUMAN DCC-interacting protein 13-beta OS=Homo sapiens OX=9606 GN=APPL2 PE=1 SV=3	1	2	2	2	4.5	74.493	148100	56418	2.62505
P50548	ETS domain-containing transcription factor ERF	ERF	FUNCTION: Potent transcriptional repressor that binds to the H1 element of the Ets2 promoter. May regulate other genes involved in cellular proliferation. Required for extraembryonic ectoderm differentiation, ectoplacental cone cavity closure, and chorioallantoic attachment (By similarity). May be important for regulating trophoblast stem cell differentiation (By similarity). {ECO:0000250}.	sp|P50548|ERF_HUMAN	sp|P50548|ERF_HUMAN ETS domain-containing transcription factor ERF OS=Homo sapiens OX=9606 GN=ERF PE=1 SV=2	1	2	2	2	7.3	58.702	110140	42018	2.62126
Q8N0S2	Synaptonemal complex central element protein 1	SYCE1	FUNCTION: Major component of the transverse central element of synaptonemal complexes (SCS), formed between homologous chromosomes during meiotic prophase. Requires SYCP1 in order to be incorporated into the central element. May have a role in the synaptonemal complex assembly, stabilization and recombination. {ECO:0000250|UniProtKB:Q9D495}.	sp|Q8N0S2|SYCE1_HUMAN	sp|Q8N0S2|SYCE1_HUMAN Synaptonemal complex central element protein 1 OS=Homo sapiens OX=9606 GN=SYCE1 PE=1 SV=2	1	3	3	3	11.7	39.699	242910	92832	2.61666
P21579	Synaptotagmin-1	SYT1	FUNCTION: Calcium sensor that participates in triggering neurotransmitter release at the synapse (By similarity). May have a regulatory role in the membrane interactions during trafficking of synaptic vesicles at the active zone of the synapse (By similarity). It binds acidic phospholipids with a specificity that requires the presence of both an acidic head group and a diacyl backbone. A Ca(2+)-d…	sp|P21579|SYT1_HUMAN	sp|P21579|SYT1_HUMAN Synaptotagmin-1 OS=Homo sapiens OX=9606 GN=SYT1 PE=1 SV=1	1	3	3	3	10	47.573	320390	122490	2.61564
Q9UBB9	Tuftelin-interacting protein 11	TFIP11	FUNCTION: Involved in pre-mRNA splicing, specifically in spliceosome disassembly during late-stage splicing events. Intron turnover seems to proceed through reactions in two lariat-intron associated complexes termed Intron Large (IL) and Intron Small (IS). In cooperation with DHX15 seems to mediate the transition of the U2, U5 and U6 snRNP-containing IL complex to the snRNP-free IS complex leadin…	sp|Q9UBB9|TFP11_HUMAN	sp|Q9UBB9|TFP11_HUMAN Tuftelin-interacting protein 11 OS=Homo sapiens OX=9606 GN=TFIP11 PE=1 SV=1	1	6	6	6	11.4	96.819	825740	316350	2.61021
P51970	NADH dehydrogenase [ubiquinone] 1 alpha subcomplex subunit 8	NDUFA8	FUNCTION: Accessory subunit of the mitochondrial membrane respiratory chain NADH dehydrogenase (Complex I), that is believed not to be involved in catalysis. Complex I functions in the transfer of electrons from NADH to the respiratory chain. The immediate electron acceptor for the enzyme is believed to be ubiquinone. {ECO:0000269|PubMed:27626371}.	sp|P51970|NDUA8_HUMAN	sp|P51970|NDUA8_HUMAN NADH dehydrogenase [ubiquinone] 1 alpha subcomplex subunit 8 OS=Homo sapiens OX=9606 GN=NDUFA8 PE=1 SV=3	1	2	2	2	18	20.105	504230	193200	2.60989
Q15036	Sorting nexin-17	SNX17	FUNCTION: Critical regulator of endosomal recycling of numerous surface proteins, including integrins, signaling receptor and channels (PubMed:15121882, PubMed:15769472). Binds to NPxY sequences in the cytoplasmic tails of target cargos (PubMed:21512128). Associates with retriever and CCC complexes to prevent lysosomal degradation and promote cell surface recycling of numerous cargos such as inte…	sp|Q15036|SNX17_HUMAN	sp|Q15036|SNX17_HUMAN Sorting nexin-17 OS=Homo sapiens OX=9606 GN=SNX17 PE=1 SV=1	1	3	3	3	9.1	52.901	222350	85286	2.60711
Q96Q15	Serine/threonine-protein kinase SMG1	SMG1	FUNCTION: Serine/threonine protein kinase involved in both mRNA surveillance and genotoxic stress response pathways. Recognizes the substrate consensus sequence [ST]-Q. Plays a central role in nonsense-mediated decay (NMD) of mRNAs containing premature stop codons by phosphorylating UPF1/RENT1. Recruited by release factors to stalled ribosomes together with SMG8 and SMG9 (forming the SMG1C protei…	sp|Q96Q15|SMG1_HUMAN	sp|Q96Q15|SMG1_HUMAN Serine/threonine-protein kinase SMG1 OS=Homo sapiens OX=9606 GN=SMG1 PE=1 SV=3	1	2	2	2	0.8	410.5	69665	26724	2.60683
Q53R41	FAST kinase domain-containing protein 1, mitochondrial	FASTKD1	FUNCTION: Involved in the down-regulation of mitochondrial MT-ND3 mRNA levels which leads to decreased respiratory complex I abundance and activity. {ECO:0000269|PubMed:28238724, ECO:0000269|PubMed:28335001}.	sp|Q53R41|FAKD1_HUMAN	sp|Q53R41|FAKD1_HUMAN FAST kinase domain-containing protein 1, mitochondrial OS=Homo sapiens OX=9606 GN=FASTKD1 PE=1 SV=1	1	6	6	6	11.7	97.41	317650	121870	2.60647
Q6ZTR5	Cilia- and flagella-associated protein 47	CFAP47		sp|Q6ZTR5|CFA47_HUMAN	sp|Q6ZTR5|CFA47_HUMAN Cilia- and flagella-associated protein 47 OS=Homo sapiens OX=9606 GN=CFAP47 PE=1 SV=5	1	2	2	2	1.2	361.62	185090	71095	2.60342
Q9UMR5	Lysosomal thioesterase PPT2	PPT2	FUNCTION: Removes thioester-linked fatty acyl groups from various substrates including S-palmitoyl-CoA. Has the highest S-thioesterase activity for the acyl groups palmitic and myristic acid followed by other short- and long-chain acyl substrates. However, because of structural constraints, is unable to remove palmitate from peptides or proteins. {ECO:0000269|PubMed:10417332, ECO:0000269|PubMed:1…	sp|Q9UMR5|PPT2_HUMAN	sp|Q9UMR5|PPT2_HUMAN Lysosomal thioesterase PPT2 OS=Homo sapiens OX=9606 GN=PPT2 PE=1 SV=4	1	3	3	3	13.2	34.225	675740	259560	2.60341
Q9Y587	AP-4 complex subunit sigma-1	AP4S1	FUNCTION: Component of the adaptor protein complex 4 (AP-4). Adaptor protein complexes are vesicle coat components involved both in vesicle formation and cargo selection. They control the vesicular transport of proteins in different trafficking pathways (PubMed:10066790, PubMed:10436028). AP-4 forms a non clathrin-associated coat on vesicles departing the trans-Golgi network (TGN) and may be invo…	sp|Q9Y587|AP4S1_HUMAN	sp|Q9Y587|AP4S1_HUMAN AP-4 complex subunit sigma-1 OS=Homo sapiens OX=9606 GN=AP4S1 PE=1 SV=1	1	1	1	1	6.9	17.005	181820	69864	2.60248
Q9UPT5	Exocyst complex component 7	EXOC7	FUNCTION: Component of the exocyst complex involved in the docking of exocytic vesicles with fusion sites on the plasma membrane. In adipocytes, plays a crucial role in targeting SLC2A4 vesicle to the plasma membrane in response to insulin, perhaps directing the vesicle to the precise site of fusion (By similarity). {ECO:0000250}.	sp|Q9UPT5|EXOC7_HUMAN	sp|Q9UPT5|EXOC7_HUMAN Exocyst complex component 7 OS=Homo sapiens OX=9606 GN=EXOC7 PE=1 SV=3	1	4	4	4	8.4	83.381	281040	108150	2.59861
Q9NWX6	Probable tRNA(His) guanylyltransferase	THG1L	FUNCTION: Adds a GMP to the 5'-end of tRNA(His) after transcription and RNase P cleavage. This step is essential for proper recognition of the tRNA and for the fidelity of protein synthesis. {ECO:0000269|PubMed:21059936}.	sp|Q9NWX6|THG1_HUMAN	sp|Q9NWX6|THG1_HUMAN Probable tRNA(His) guanylyltransferase OS=Homo sapiens OX=9606 GN=THG1L PE=1 SV=2	1	2	2	2	11.4	34.83	615450	237000	2.59684
P30047	GTP cyclohydrolase 1 feedback regulatory protein	GCHFR	FUNCTION: Mediates tetrahydrobiopterin inhibition of GTP cyclohydrolase 1. This inhibition is reversed by L-phenylalanine. {ECO:0000269|PubMed:16778797}.	sp|P30047|GFRP_HUMAN	sp|P30047|GFRP_HUMAN GTP cyclohydrolase 1 feedback regulatory protein OS=Homo sapiens OX=9606 GN=GCHFR PE=1 SV=3	1	1	1	1	19	9.6981	68421	26362	2.59544
Q7Z449	Cytochrome P450 2U1	CYP2U1	FUNCTION: A cytochrome P450 monooxygenase involved in the metabolism of arachidonic acid and its conjugates (PubMed:14660610, PubMed:24563460). Mechanistically, uses molecular oxygen inserting one oxygen atom into a substrate, and reducing the second into a water molecule, with two electrons provided by NADPH via cytochrome P450 reductase (CPR; NADPH-ferrihemoprotein reductase) (PubMed:14660610, …	sp|Q7Z449|CP2U1_HUMAN	sp|Q7Z449|CP2U1_HUMAN Cytochrome P450 2U1 OS=Homo sapiens OX=9606 GN=CYP2U1 PE=1 SV=1	1	1	1	1	3.7	61.986	119810	46205	2.59301
Q8NCM8	Cytoplasmic dynein 2 heavy chain 1	DYNC2H1	FUNCTION: May function as a motor for intraflagellar retrograde transport. Functions in cilia biogenesis. May play a role in transport between endoplasmic reticulum and Golgi or organization of the Golgi in cells (By similarity). {ECO:0000250}.	sp|Q8NCM8|DYHC2_HUMAN	sp|Q8NCM8|DYHC2_HUMAN Cytoplasmic dynein 2 heavy chain 1 OS=Homo sapiens OX=9606 GN=DYNC2H1 PE=1 SV=4	1	4	4	4	1.6	492.62	185190	71453	2.59177
Q8IZ81	ELMO domain-containing protein 2	ELMOD2	FUNCTION: Acts as a GTPase-activating protein (GAP) toward guanine nucleotide exchange factors like ARL2, ARL3, ARF1 and ARF6, but not for GTPases outside the Arf family. Regulates IFN-related antiviral responses. {ECO:0000269|PubMed:17452337, ECO:0000269|PubMed:19966137}.	sp|Q8IZ81|ELMD2_HUMAN	sp|Q8IZ81|ELMD2_HUMAN ELMO domain-containing protein 2 OS=Homo sapiens OX=9606 GN=ELMOD2 PE=1 SV=1	1	4	4	4	19.5	34.96	1300800	502430	2.58902
P62166	Neuronal calcium sensor 1	NCS1	FUNCTION: Neuronal calcium sensor, regulator of G protein-coupled receptor phosphorylation in a calcium dependent manner. Directly regulates GRK1 (RHOK), but not GRK2 to GRK5. Can substitute for calmodulin (By similarity). Stimulates PI4KB kinase activity (By similarity). Involved in long-term synaptic plasticity through its interaction with PICK1 (By similarity). May also play a role in neuron d…	sp|P62166|NCS1_HUMAN	sp|P62166|NCS1_HUMAN Neuronal calcium sensor 1 OS=Homo sapiens OX=9606 GN=NCS1 PE=1 SV=2	1	1	1	1	8.4	21.878	92389	35688	2.5888
Q99504	Eyes absent homolog 3	EYA3	FUNCTION: Tyrosine phosphatase that specifically dephosphorylates 'Tyr-142' of histone H2AX (H2AXY142ph). 'Tyr-142' phosphorylation of histone H2AX plays a central role in DNA repair and acts as a mark that distinguishes between apoptotic and repair responses to genotoxic stress. Promotes efficient DNA repair by dephosphorylating H2AX, promoting the recruitment of DNA repair complexes containing …	sp|Q99504|EYA3_HUMAN	sp|Q99504|EYA3_HUMAN Eyes absent homolog 3 OS=Homo sapiens OX=9606 GN=EYA3 PE=1 SV=3	1	6	6	6	19	62.662	723150	279690	2.58554
P63173	60S ribosomal protein L38	RPL38		sp|P63173|RL38_HUMAN	sp|P63173|RL38_HUMAN 60S ribosomal protein L38 OS=Homo sapiens OX=9606 GN=RPL38 PE=1 SV=2	1	3	3	3	35.7	8.2178	10124000	3923100	2.58061
Q96SN7	Protein orai-2	ORAI2	FUNCTION: Ca(2+) release-activated Ca(2+)-like (CRAC-like) channel subunit which mediates Ca(2+) influx and increase in Ca(2+)-selective current by synergy with the Ca(2+) sensor, STIM1. {ECO:0000269|PubMed:16807233, ECO:0000269|PubMed:17452328}.	sp|Q96SN7|ORAI2_HUMAN	sp|Q96SN7|ORAI2_HUMAN Protein orai-2 OS=Homo sapiens OX=9606 GN=ORAI2 PE=1 SV=1	1	1	1	1	7.5	28.57	37304	14456	2.58052
O75147	Obscurin-like protein 1	OBSL1	FUNCTION: Core component of the 3M complex, a complex required to regulate microtubule dynamics and genome integrity. It is unclear how the 3M complex regulates microtubules, it could act by controlling the level of a microtubule stabilizer (PubMed:24793695, PubMed:24793696). Acts as a regulator of the Cul7-RING(FBXW8) ubiquitin-protein ligase, playing a critical role in the ubiquitin ligase path…	sp|O75147|OBSL1_HUMAN	sp|O75147|OBSL1_HUMAN Obscurin-like protein 1 OS=Homo sapiens OX=9606 GN=OBSL1 PE=1 SV=4	1	1	1	1	0.8	206.94	44934	17416	2.58004
P15735	Phosphorylase b kinase gamma catalytic chain, liver/testis isoform	PHKG2	FUNCTION: Catalytic subunit of the phosphorylase b kinase (PHK), which mediates the neural and hormonal regulation of glycogen breakdown (glycogenolysis) by phosphorylating and thereby activating glycogen phosphorylase. May regulate glycogeneolysis in the testis. In vitro, phosphorylates PYGM (By similarity). {ECO:0000250, ECO:0000269|PubMed:10487978}.	sp|P15735|PHKG2_HUMAN	sp|P15735|PHKG2_HUMAN Phosphorylase b kinase gamma catalytic chain, liver/testis isoform OS=Homo sapiens OX=9606 GN=PHKG2 PE=1 SV=1	1	2	2	2	7.6	46.442	110860	43092	2.57264
O75962	Triple functional domain protein	TRIO	FUNCTION: Guanine nucleotide exchange factor (GEF) for RHOA and RAC1 GTPases (PubMed:8643598, PubMed:22155786, PubMed:27418539). Involved in coordinating actin remodeling, which is necessary for cell migration and growth (PubMed:10341202, PubMed:22155786). In developing hippocampal neurons, limits dendrite formation, without affecting the establishment of axon polarity. Once dendrites are formed,…	sp|O75962|TRIO_HUMAN	sp|O75962|TRIO_HUMAN Triple functional domain protein OS=Homo sapiens OX=9606 GN=TRIO PE=1 SV=2	1	5	5	4	2.1	346.9	1519900	590970	2.57187
Q7Z3C6	Autophagy-related protein 9A	ATG9A	FUNCTION: Involved in autophagy and cytoplasm to vacuole transport (Cvt) vesicle formation. Plays a key role in the organization of the preautophagosomal structure/phagophore assembly site (PAS), the nucleating site for formation of the sequestering vesicle. Cycles between a juxta-nuclear trans-Golgi network compartment and late endosomes. Nutrient starvation induces accumulation on autophagosome…	sp|Q7Z3C6|ATG9A_HUMAN	sp|Q7Z3C6|ATG9A_HUMAN Autophagy-related protein 9A OS=Homo sapiens OX=9606 GN=ATG9A PE=1 SV=3	1	7	7	7	10.6	94.446	598290	233080	2.56689
Q99755	Phosphatidylinositol 4-phosphate 5-kinase type-1 alpha	PIP5K1A	FUNCTION: Catalyzes the phosphorylation of phosphatidylinositol 4-phosphate (PtdIns4P) to form phosphatidylinositol 4,5-bisphosphate (PtdIns(4,5)P2). PtdIns(4,5)P2 is involved in a variety of cellular processes and is the substrate to form phosphatidylinositol 3,4,5-trisphosphate (PtdIns(3,4,5)P3), another second messenger. The majority of PtdIns(4,5)P2 is thought to occur via type I phosphatidyl…	sp|Q99755|PI51A_HUMAN	sp|Q99755|PI51A_HUMAN Phosphatidylinositol 4-phosphate 5-kinase type-1 alpha OS=Homo sapiens OX=9606 GN=PIP5K1A PE=1 SV=1	1	5	5	3	16.7	62.633	405140	157870	2.56629
P23610	40-kDa huntingtin-associated protein	F8A3	FUNCTION: RAB5A effector molecule that is involved in vesicular trafficking of early endosomes (PubMed:16476778). Mediates the recruitment of HTT by RAB5A onto early endosomes. The HTT-F8A1/F8A2/F8A3-RAB5A complex stimulates early endosomal interaction with actin filaments and inhibits interaction with microtubules, leading to the reduction of endosome motility (PubMed:16476778). {ECO:0000269|Pub…	sp|P23610|HAP40_HUMAN	sp|P23610|HAP40_HUMAN 40-kDa huntingtin-associated protein OS=Homo sapiens OX=9606 GN=F8A3 PE=1 SV=2	1	4	4	4	13.5	39.103	646670	252100	2.56513
Q9H6H4	Receptor expression-enhancing protein 4	REEP4	FUNCTION: Microtubule-binding protein required to ensure proper cell division and nuclear envelope reassembly by sequestering the endoplasmic reticulum away from chromosomes during mitosis. Probably acts by clearing the endoplasmic reticulum membrane from metaphase chromosomes. {ECO:0000269|PubMed:23911198}.	sp|Q9H6H4|REEP4_HUMAN	sp|Q9H6H4|REEP4_HUMAN Receptor expression-enhancing protein 4 OS=Homo sapiens OX=9606 GN=REEP4 PE=1 SV=1	1	1	1	1	8.9	29.395	176910	69031	2.56276
P33908	Mannosyl-oligosaccharide 1,2-alpha-mannosidase IA	MAN1A1	FUNCTION: Involved in the maturation of Asn-linked oligosaccharides. Progressively trim alpha-1,2-linked mannose residues from Man(9)GlcNAc(2) to produce Man(5)GlcNAc(2).	sp|P33908|MA1A1_HUMAN	sp|P33908|MA1A1_HUMAN Mannosyl-oligosaccharide 1,2-alpha-mannosidase IA OS=Homo sapiens OX=9606 GN=MAN1A1 PE=1 SV=3	1	5	5	5	10	72.968	840700	328150	2.56194
Q8NBN7	Retinol dehydrogenase 13	RDH13	FUNCTION: Retinol dehydrogenase with a clear preference for NADP. Oxidizes all-trans-retinol, but seems to reduce all-trans-retinal with much higher efficiency (PubMed:18039331). Has no activity toward steroids (PubMed:18039331). {ECO:0000269|PubMed:18039331}.	sp|Q8NBN7|RDH13_HUMAN	sp|Q8NBN7|RDH13_HUMAN Retinol dehydrogenase 13 OS=Homo sapiens OX=9606 GN=RDH13 PE=1 SV=2	1	3	3	3	18.1	35.932	124440	48578	2.56165
O94829	Importin-13	IPO13	FUNCTION: Functions in nuclear protein import as nuclear transport receptor. Serves as receptor for nuclear localization signals (NLS) in cargo substrates. Is thought to mediate docking of the importin/substrate complex to the nuclear pore complex (NPC) through binding to nucleoporin and the complex is subsequently translocated through the pore by an energy requiring, Ran-dependent mechanism. At …	sp|O94829|IPO13_HUMAN	sp|O94829|IPO13_HUMAN Importin-13 OS=Homo sapiens OX=9606 GN=IPO13 PE=1 SV=3	1	4	4	4	6	108.19	212560	83051	2.55939
Q9UN81	LINE-1 retrotransposable element ORF1 protein	L1RE1	FUNCTION: Nucleic acid-binding protein which is essential for retrotransposition of LINE-1 elements in the genome. Functions as a nucleic acid chaperone binding its own transcript and therefore preferentially mobilizing the transcript from which they are encoded. {ECO:0000269|PubMed:11158327, ECO:0000269|PubMed:21937507, ECO:0000269|PubMed:28806172, ECO:0000269|PubMed:30122351, ECO:0000269|PubMed…	sp|Q9UN81|LORF1_HUMAN	sp|Q9UN81|LORF1_HUMAN LINE-1 retrotransposable element ORF1 protein OS=Homo sapiens OX=9606 GN=L1RE1 PE=1 SV=1	1	2	2	2	5.9	40.055	589270	230290	2.55882
Q8TB96	T-cell immunomodulatory protein	ITFG1	FUNCTION: Modulator of T-cell function. Has a protective effect in graft versus host disease model (By similarity). {ECO:0000250}.	sp|Q8TB96|TIP_HUMAN	sp|Q8TB96|TIP_HUMAN T-cell immunomodulatory protein OS=Homo sapiens OX=9606 GN=ITFG1 PE=1 SV=1	1	2	2	2	5.2	68.107	111720	43675	2.55799
Q9BZX2	Uridine-cytidine kinase 2	UCK2	FUNCTION: Phosphorylates uridine and cytidine to uridine monophosphate and cytidine monophosphate. Does not phosphorylate deoxyribonucleosides or purine ribonucleosides. Can use ATP or GTP as a phosphate donor. Can also phosphorylate cytidine and uridine nucleoside analogs such as 6-azauridine, 5-fluorouridine, 4-thiouridine, 5-bromouridine, N(4)-acetylcytidine, N(4)-benzoylcytidine, 5-fluorocyti…	sp|Q9BZX2|UCK2_HUMAN	sp|Q9BZX2|UCK2_HUMAN Uridine-cytidine kinase 2 OS=Homo sapiens OX=9606 GN=UCK2 PE=1 SV=1	1	5	5	5	31.4	29.299	964110	377010	2.55725
Q6ZN54	Differentially expressed in FDCP 8 homolog	DEF8	FUNCTION: Positively regulates lysosome peripheral distribution and ruffled border formation in osteoclasts. Involved in bone resorption. {ECO:0000250|UniProtKB:Q99J78}.	sp|Q6ZN54|DEFI8_HUMAN	sp|Q6ZN54|DEFI8_HUMAN Differentially expressed in FDCP 8 homolog OS=Homo sapiens OX=9606 GN=DEF8 PE=1 SV=2	1	3	3	3	7.6	58.71	168270	65892	2.55372
Q9NYZ1	Golgi apparatus membrane protein TVP23 homolog B	TVP23B		sp|Q9NYZ1|TV23B_HUMAN;sp|Q96ET8|TV23C_HUMAN	sp|Q9NYZ1|TV23B_HUMAN Golgi apparatus membrane protein TVP23 homolog B OS=Homo sapiens OX=9606 GN=TVP23B PE=1 SV=2;sp|Q96ET8|TV23C_HUMAN Golgi apparatus membrane protein TVP23 homolog C OS=Homo sapiens OX=9606 GN=TVP23C PE=1 SV=3	2	4	4	4	14.6	23.576	609250	238700	2.55237
Q9Y4I1	Unconventional myosin-Va	MYO5A	FUNCTION: Processive actin-based motor that can move in large steps approximating the 36-nm pseudo-repeat of the actin filament. Involved in melanosome transport. Also mediates the transport of vesicles to the plasma membrane. May also be required for some polarization process involved in dendrite formation. {ECO:0000269|PubMed:10448864}.	sp|Q9Y4I1|MYO5A_HUMAN;sp|Q9ULV0|MYO5B_HUMAN	sp|Q9Y4I1|MYO5A_HUMAN Unconventional myosin-Va OS=Homo sapiens OX=9606 GN=MYO5A PE=1 SV=2	2	7	7	7	5.9	215.4	364570	142960	2.55015
O75688	Protein phosphatase 1B	PPM1B	FUNCTION: Enzyme with a broad specificity. Dephosphorylates CDK2 and CDK6 in vitro. Dephosphorylates PRKAA1 and PRKAA2. Inhibits TBK1-mediated antiviral signaling by dephosphorylating it at 'Ser-172'. Plays an important role in the termination of TNF-alpha-mediated NF-kappa-B activation through dephosphorylating and inactivating IKBKB/IKKB. {ECO:0000269|PubMed:18930133, ECO:0000269|PubMed:2275029…	sp|O75688|PPM1B_HUMAN	sp|O75688|PPM1B_HUMAN Protein phosphatase 1B OS=Homo sapiens OX=9606 GN=PPM1B PE=1 SV=1	1	4	4	4	18.6	52.642	267850	105050	2.54974
P41743	Protein kinase C iota type	PRKCI	FUNCTION: Calcium- and diacylglycerol-independent serine/ threonine-protein kinase that plays a general protective role against apoptotic stimuli, is involved in NF-kappa-B activation, cell survival, differentiation and polarity, and contributes to the regulation of microtubule dynamics in the early secretory pathway. Is necessary for BCR-ABL oncogene-mediated resistance to apoptotic drug in leuk…	sp|P41743|KPCI_HUMAN	sp|P41743|KPCI_HUMAN Protein kinase C iota type OS=Homo sapiens OX=9606 GN=PRKCI PE=1 SV=2	1	4	4	4	11.9	68.262	475730	186630	2.54905
Q99758	Phospholipid-transporting ATPase ABCA3	ABCA3	FUNCTION: Plays an important role in the formation of pulmonary surfactant, probably by transporting lipids such as cholesterol.	sp|Q99758|ABCA3_HUMAN	sp|Q99758|ABCA3_HUMAN Phospholipid-transporting ATPase ABCA3 OS=Homo sapiens OX=9606 GN=ABCA3 PE=1 SV=2	1	1	1	1	1	191.36	63205	24803	2.54828
O14976	Cyclin-G-associated kinase	GAK	FUNCTION: Associates with cyclin G and CDK5. Seems to act as an auxilin homolog that is involved in the uncoating of clathrin-coated vesicles by Hsc70 in non-neuronal cells. Expression oscillates slightly during the cell cycle, peaking at G1. {ECO:0000269|PubMed:10625686}.	sp|O14976|GAK_HUMAN	sp|O14976|GAK_HUMAN Cyclin-G-associated kinase OS=Homo sapiens OX=9606 GN=GAK PE=1 SV=2	1	7	7	7	8.6	143.19	1078500	423330	2.54766
O14646	Chromodomain-helicase-DNA-binding protein 1	CHD1	FUNCTION: ATP-dependent chromatin-remodeling factor which functions as substrate recognition component of the transcription regulatory histone acetylation (HAT) complex SAGA. Regulates polymerase II transcription. Also required for efficient transcription by RNA polymerase I, and more specifically the polymerase I transcription termination step. Regulates negatively DNA replication. Not only invo…	sp|O14646|CHD1_HUMAN;sp|O14647|CHD2_HUMAN	sp|O14646|CHD1_HUMAN Chromodomain-helicase-DNA-binding protein 1 OS=Homo sapiens OX=9606 GN=CHD1 PE=1 SV=2	2	13	13	13	9.5	196.69	1000800	392910	2.54715
Q30201	Hereditary hemochromatosis protein	HFE	FUNCTION: Binds to transferrin receptor (TFR) and reduces its affinity for iron-loaded transferrin. {ECO:0000269|PubMed:9465039}.	sp|Q30201|HFE_HUMAN	sp|Q30201|HFE_HUMAN Hereditary hemochromatosis protein OS=Homo sapiens OX=9606 GN=HFE PE=1 SV=1	1	2	2	2	7.5	40.108	5558.7	2187.4	2.54124
Q9BQ70	Transcription factor 25	TCF25	FUNCTION: May play a role in cell death control. Acts as a transcriptional repressor. Has been shown to repress transcription of SRF in vitro and so may play a role in heart development. {ECO:0000269|PubMed:16574069}.	sp|Q9BQ70|TCF25_HUMAN	sp|Q9BQ70|TCF25_HUMAN Transcription factor 25 OS=Homo sapiens OX=9606 GN=TCF25 PE=1 SV=1	1	8	8	8	18.6	76.666	510500	201190	2.5374
Q9BTV6	Diphthine methyltransferase	DPH7	FUNCTION: Catalyzes the demethylation of diphthine methyl ester to form diphthine, an intermediate diphthamide biosynthesis, a post-translational modification of histidine which occurs in translation elongation factor 2 (EEF2) which can be ADP-ribosylated by diphtheria toxin and by Pseudomonas exotoxin A (Eta). {ECO:0000250|UniProtKB:P38332, ECO:0000269|PubMed:19965467, ECO:0000269|PubMed:2348647…	sp|Q9BTV6|DPH7_HUMAN	sp|Q9BTV6|DPH7_HUMAN Diphthine methyltransferase OS=Homo sapiens OX=9606 GN=DPH7 PE=1 SV=2	1	1	1	1	4.4	50.575	64303	25343	2.53731
Q12982	BCL2/adenovirus E1B 19 kDa protein-interacting protein 2	BNIP2	FUNCTION: Implicated in the suppression of cell death. Interacts with the BCL-2 and adenovirus E1B 19 kDa proteins.	sp|Q12982|BNIP2_HUMAN;sp|Q86WG3|ATCAY_HUMAN	sp|Q12982|BNIP2_HUMAN BCL2/adenovirus E1B 19 kDa protein-interacting protein 2 OS=Homo sapiens OX=9606 GN=BNIP2 PE=1 SV=1;sp|Q86WG3|ATCAY_HUMAN Caytaxin OS=Homo sapiens OX=9606 GN=ATCAY PE=1 SV=2	2	2	2	2	6.4	36.017	356440	140620	2.53477
P42575	Caspase-2	CASP2	FUNCTION: Involved in the activation cascade of caspases responsible for apoptosis execution. Might function by either activating some proteins required for cell death or inactivating proteins necessary for cell survival (PubMed:15073321). Associates with PIDD1 and CRADD to form the PIDDosome, a complex that activates CASP2 and triggers apoptosis in response to genotoxic stress (PubMed:15073321).…	sp|P42575|CASP2_HUMAN	sp|P42575|CASP2_HUMAN Caspase-2 OS=Homo sapiens OX=9606 GN=CASP2 PE=1 SV=2	1	7	7	7	25	50.685	265580	104910	2.5315
Q9Y277	Voltage-dependent anion-selective channel protein 3	VDAC3	FUNCTION: Forms a channel through the mitochondrial outer membrane that allows diffusion of small hydrophilic molecules. {ECO:0000250}.	sp|Q9Y277|VDAC3_HUMAN	sp|Q9Y277|VDAC3_HUMAN Voltage-dependent anion-selective channel protein 3 OS=Homo sapiens OX=9606 GN=VDAC3 PE=1 SV=1	1	2	2	2	14.8	30.658	153130	60502	2.53099
Q7L266	Isoaspartyl peptidase/L-asparaginase	ASRGL1	FUNCTION: Has both L-asparaginase and beta-aspartyl peptidase activity. May be involved in the production of L-aspartate, which can act as an excitatory neurotransmitter in some brain regions. Is highly active with L-Asp beta-methyl ester. Besides, has catalytic activity toward beta-aspartyl dipeptides and their methyl esters, including beta-L-Asp-L-Phe, beta-L-Asp-L-Phe methyl ester (aspartame),…	sp|Q7L266|ASGL1_HUMAN	sp|Q7L266|ASGL1_HUMAN Isoaspartyl peptidase/L-asparaginase OS=Homo sapiens OX=9606 GN=ASRGL1 PE=1 SV=2	1	2	2	2	8.8	32.054	231960	91734	2.52862
Q15014	Mortality factor 4-like protein 2	MORF4L2	FUNCTION: Component of the NuA4 histone acetyltransferase complex which is involved in transcriptional activation of select genes principally by acetylation of nucleosomal histone H4 and H2A. This modification may both alter nucleosome - DNA interactions and promote interaction of the modified histones with other proteins which positively regulate transcription. This complex may be required for t…	sp|Q15014|MO4L2_HUMAN	sp|Q15014|MO4L2_HUMAN Mortality factor 4-like protein 2 OS=Homo sapiens OX=9606 GN=MORF4L2 PE=1 SV=1	1	4	4	3	26	32.307	232880	92166	2.52675
Q8WX93	Palladin	PALLD	FUNCTION: Cytoskeletal protein required for organization of normal actin cytoskeleton. Roles in establishing cell morphology, motility, cell adhesion and cell-extracellular matrix interactions in a variety of cell types. May function as a scaffolding molecule with the potential to influence both actin polymerization and the assembly of existing actin filaments into higher-order arrays. Binds to p…	sp|Q8WX93|PALLD_HUMAN	sp|Q8WX93|PALLD_HUMAN Palladin OS=Homo sapiens OX=9606 GN=PALLD PE=1 SV=3	1	1	1	1	1.4	150.56	39608	15731	2.51783
Q9C002	Normal mucosa of esophagus-specific gene 1 protein	NMES1		sp|Q9C002|NMES1_HUMAN	sp|Q9C002|NMES1_HUMAN Normal mucosa of esophagus-specific gene 1 protein OS=Homo sapiens OX=9606 GN=NMES1 PE=1 SV=1	1	4	4	4	51.8	9.6172	916020	364100	2.51585
Q9Y243	RAC-gamma serine/threonine-protein kinase	AKT3	FUNCTION: AKT3 is one of 3 closely related serine/threonine-protein kinases (AKT1, AKT2 and AKT3) called the AKT kinase, and which regulate many processes including metabolism, proliferation, cell survival, growth and angiogenesis. This is mediated through serine and/or threonine phosphorylation of a range of downstream substrates. Over 100 substrate candidates have been reported so far, but for …	sp|Q9Y243|AKT3_HUMAN	sp|Q9Y243|AKT3_HUMAN RAC-gamma serine/threonine-protein kinase OS=Homo sapiens OX=9606 GN=AKT3 PE=1 SV=1	1	6	2	2	16.7	55.774	79925	31774	2.51542
Q9NPI6	mRNA-decapping enzyme 1A	DCP1A	FUNCTION: Necessary for the degradation of mRNAs, both in normal mRNA turnover and in nonsense-mediated mRNA decay. Removes the 7-methyl guanine cap structure from mRNA molecules, yielding a 5'-phosphorylated mRNA fragment and 7m-GDP. Contributes to the transactivation of target genes after stimulation by TGFB1. {ECO:0000269|PubMed:11836524, ECO:0000269|PubMed:12417715}.	sp|Q9NPI6|DCP1A_HUMAN	sp|Q9NPI6|DCP1A_HUMAN mRNA-decapping enzyme 1A OS=Homo sapiens OX=9606 GN=DCP1A PE=1 SV=3	1	6	6	6	14.9	63.278	439070	174740	2.5127
O43314	Inositol hexakisphosphate and diphosphoinositol-pentakisphosphate kinase 2	PPIP5K2	FUNCTION: Bifunctional inositol kinase that acts in concert with the IP6K kinases IP6K1, IP6K2 and IP6K3 to synthesize the diphosphate group-containing inositol pyrophosphates diphosphoinositol pentakisphosphate, PP-InsP5, and bis-diphosphoinositol tetrakisphosphate, (PP)2-InsP4 (PubMed:17690096, PubMed:17702752, PubMed:21222653, PubMed:29590114). PP-InsP5 and (PP)2-InsP4, also respectively calle…	sp|O43314|VIP2_HUMAN;sp|Q6PFW1|VIP1_HUMAN	sp|O43314|VIP2_HUMAN Inositol hexakisphosphate and diphosphoinositol-pentakisphosphate kinase 2 OS=Homo sapiens OX=9606 GN=PPIP5K2 PE=1 SV=3;sp|Q6PFW1|VIP1_HUMAN Inositol hexakisphosphate and diphosphoinositol-pentakisphosphate kinase 1 OS=Homo sapiens OX=	2	2	2	2	2.7	140.41	120080	47873	2.5083
Q9H8S9	MOB kinase activator 1A	MOB1A	FUNCTION: Activator of LATS1/2 in the Hippo signaling pathway which plays a pivotal role in organ size control and tumor suppression by restricting proliferation and promoting apoptosis. The core of this pathway is composed of a kinase cascade wherein STK3/MST2 and STK4/MST1, in complex with its regulatory protein SAV1, phosphorylates and activates LATS1/2 in complex with its regulatory protein M…	sp|Q9H8S9|MOB1A_HUMAN;sp|Q7L9L4|MOB1B_HUMAN	sp|Q9H8S9|MOB1A_HUMAN MOB kinase activator 1A OS=Homo sapiens OX=9606 GN=MOB1A PE=1 SV=4;sp|Q7L9L4|MOB1B_HUMAN MOB kinase activator 1B OS=Homo sapiens OX=9606 GN=MOB1B PE=1 SV=3	2	4	4	4	22.7	25.079	1306900	521680	2.50518
Q99574	Neuroserpin	SERPINI1	FUNCTION: Serine protease inhibitor that inhibits plasminogen activators and plasmin but not thrombin (PubMed:9442076, PubMed:26329378, PubMed:19265707, PubMed:19285087, PubMed:11880376). May be involved in the formation or reorganization of synaptic connections as well as for synaptic plasticity in the adult nervous system. May protect neurons from cell damage by tissue-type plasminogen activato…	sp|Q99574|NEUS_HUMAN	sp|Q99574|NEUS_HUMAN Neuroserpin OS=Homo sapiens OX=9606 GN=SERPINI1 PE=1 SV=1	1	4	4	4	15.4	46.426	255600	102130	2.50269
Q9C0H2	Protein tweety homolog 3	TTYH3	FUNCTION: Probable large-conductance Ca(2+)-activated chloride channel. May play a role in Ca(2+) signal transduction. {ECO:0000269|PubMed:15010458}.	sp|Q9C0H2|TTYH3_HUMAN	sp|Q9C0H2|TTYH3_HUMAN Protein tweety homolog 3 OS=Homo sapiens OX=9606 GN=TTYH3 PE=1 SV=3	1	2	2	2	5.5	57.544	335160	133960	2.50194
Q9HAU5	Regulator of nonsense transcripts 2	UPF2	FUNCTION: Involved in nonsense-mediated decay (NMD) of mRNAs containing premature stop codons by associating with the nuclear exon junction complex (EJC). Recruited by UPF3B associated with the EJC core at the cytoplasmic side of the nuclear envelope and the subsequent formation of an UPF1-UPF2-UPF3 surveillance complex (including UPF1 bound to release factors at the stalled ribosome) is believed…	sp|Q9HAU5|RENT2_HUMAN	sp|Q9HAU5|RENT2_HUMAN Regulator of nonsense transcripts 2 OS=Homo sapiens OX=9606 GN=UPF2 PE=1 SV=1	1	6	6	6	7.5	147.81	423620	169320	2.50189
Q969T7	7-methylguanosine phosphate-specific 5-nucleotidase	NT5C3B	FUNCTION: Specifically hydrolyzes 7-methylguanosine monophosphate (m(7)GMP) to 7-methylguanosine and inorganic phosphate (PubMed:23223233, PubMed:24603684). The specific activity for m(7)GMP may protect cells against undesired salvage of m(7)GMP and its incorporation into nucleic acids (PubMed:23223233). Also has weak activity for CMP (PubMed:23223233, PubMed:24603684). UMP and purine nucleotides…	sp|Q969T7|5NT3B_HUMAN	sp|Q969T7|5NT3B_HUMAN 7-methylguanosine phosphate-specific 5-nucleotidase OS=Homo sapiens OX=9606 GN=NT5C3B PE=1 SV=4	1	1	1	1	3.7	34.389	52961	21173	2.50135
Q9Y2T7	Y-box-binding protein 2	YBX2	FUNCTION: Major constituent of messenger ribonucleoprotein particles (mRNPs). Involved in the regulation of the stability and/or translation of germ cell mRNAs. Binds to Y-box consensus promoter element. Binds to full-length mRNA with high affinity in a sequence-independent manner. Binds to short RNA sequences containing the consensus site 5'-UCCAUCA-3' with low affinity and limited sequence spec…	sp|Q9Y2T7|YBOX2_HUMAN	sp|Q9Y2T7|YBOX2_HUMAN Y-box-binding protein 2 OS=Homo sapiens OX=9606 GN=YBX2 PE=1 SV=2	1	8	4	4	34.1	38.517	266520	106620	2.49972
Q8NF64	Zinc finger MIZ domain-containing protein 2	ZMIZ2	FUNCTION: Increases ligand-dependent transcriptional activity of AR and other nuclear hormone receptors. {ECO:0000269|PubMed:16051670}.	sp|Q8NF64|ZMIZ2_HUMAN;sp|Q9ULJ6|ZMIZ1_HUMAN	sp|Q8NF64|ZMIZ2_HUMAN Zinc finger MIZ domain-containing protein 2 OS=Homo sapiens OX=9606 GN=ZMIZ2 PE=1 SV=2	2	3	3	3	5.5	96.536	210500	84254	2.4984
Q9NZT1	Calmodulin-like protein 5	CALML5	FUNCTION: Binds calcium. May be involved in terminal differentiation of keratinocytes.	sp|Q9NZT1|CALL5_HUMAN	sp|Q9NZT1|CALL5_HUMAN Calmodulin-like protein 5 OS=Homo sapiens OX=9606 GN=CALML5 PE=1 SV=2	1	2	2	2	25.3	15.892	202930	81471	2.49082
Q9Y2H1	Serine/threonine-protein kinase 38-like	STK38L	FUNCTION: Involved in the regulation of structural processes in differentiating and mature neuronal cells. {ECO:0000250, ECO:0000269|PubMed:15037617, ECO:0000269|PubMed:15067004}.	sp|Q9Y2H1|ST38L_HUMAN	sp|Q9Y2H1|ST38L_HUMAN Serine/threonine-protein kinase 38-like OS=Homo sapiens OX=9606 GN=STK38L PE=1 SV=3	1	2	2	2	6.7	54.002	201550	80952	2.48975
Q9H082	Ras-related protein Rab-33B	RAB33B	FUNCTION: Protein transport. Acts, in coordination with RAB6A, to regulate intra-Golgi retrograde trafficking. It is involved in autophagy, acting as a modulator of autophagosome formation. {ECO:0000269|PubMed:20163571}.	sp|Q9H082|RB33B_HUMAN	sp|Q9H082|RB33B_HUMAN Ras-related protein Rab-33B OS=Homo sapiens OX=9606 GN=RAB33B PE=1 SV=1	1	1	1	1	7.9	25.717	178400	71656	2.48967
P54098	DNA polymerase subunit gamma-1	POLG	FUNCTION: Involved in the replication of mitochondrial DNA. Associates with mitochondrial DNA.	sp|P54098|DPOG1_HUMAN	sp|P54098|DPOG1_HUMAN DNA polymerase subunit gamma-1 OS=Homo sapiens OX=9606 GN=POLG PE=1 SV=1	1	4	4	4	5.8	139.56	145770	58587	2.48809
Q7KYR7	Butyrophilin subfamily 2 member A1	BTN2A1		sp|Q7KYR7|BT2A1_HUMAN;sp|Q8WVV5|BT2A2_HUMAN	sp|Q7KYR7|BT2A1_HUMAN Butyrophilin subfamily 2 member A1 OS=Homo sapiens OX=9606 GN=BTN2A1 PE=1 SV=3	2	7	7	7	17.1	59.632	1432000	575690	2.48745
P33897	ATP-binding cassette sub-family D member 1	ABCD1	FUNCTION: Plays a role in the transport of free very-long-chain fatty acids (VLCFAs) as well as their CoA-esters across the peroxisomal membrane by acting as an ATP-specific binding subunit releasing ADP after ATP hydrolysis (PubMed:15682271, PubMed:11248239, PubMed:16946495, PubMed:18757502). Thus, plays a role in regulation of VLCFAs and energy metabolism namely, in the degradation and biosynth…	sp|P33897|ABCD1_HUMAN;sp|Q9UBJ2|ABCD2_HUMAN	sp|P33897|ABCD1_HUMAN ATP-binding cassette sub-family D member 1 OS=Homo sapiens OX=9606 GN=ABCD1 PE=1 SV=2	2	13	13	13	26.2	82.936	682730	274530	2.4869
P51797	H(+)/Cl(-) exchange transporter 6	CLCN6	FUNCTION: Chloride transport protein, initially identified as voltage-gated chloride channel. The presence of the conserved gating glutamate residues suggests that is functions as antiporter.	sp|P51797|CLCN6_HUMAN	sp|P51797|CLCN6_HUMAN H(+)/Cl(-) exchange transporter 6 OS=Homo sapiens OX=9606 GN=CLCN6 PE=1 SV=2	1	2	2	2	3.7	97.288	136970	55077	2.48688
Q9Y530	ADP-ribose glycohydrolase OARD1	OARD1	FUNCTION: ADP-ribose glycohydrolase that hydrolyzes ADP-ribose and acts on different substrates, such as proteins ADP-ribosylated on glutamate and O-acetyl-ADP-D-ribose (PubMed:23481255, PubMed:23474714, PubMed:21849506). Specifically acts as a glutamate mono-ADP-ribosylhydrolase by mediating the removal of mono-ADP-ribose attached to glutamate residues on proteins (PubMed:23481255, PubMed:234747…	sp|Q9Y530|OARD1_HUMAN	sp|Q9Y530|OARD1_HUMAN ADP-ribose glycohydrolase OARD1 OS=Homo sapiens OX=9606 GN=OARD1 PE=1 SV=2	1	3	3	3	23	17.025	139380	56060	2.48626
P60520	Gamma-aminobutyric acid receptor-associated protein-like 2	GABARAPL2	FUNCTION: Ubiquitin-like modifier involved in intra-Golgi traffic. Modulates intra-Golgi transport through coupling between NSF activity and SNAREs activation. It first stimulates the ATPase activity of NSF which in turn stimulates the association with GOSR1 (By similarity). Involved in autophagy. Plays a role in mitophagy which contributes to regulate mitochondrial quantity and quality by elimin…	sp|P60520|GBRL2_HUMAN	sp|P60520|GBRL2_HUMAN Gamma-aminobutyric acid receptor-associated protein-like 2 OS=Homo sapiens OX=9606 GN=GABARAPL2 PE=1 SV=1	1	3	2	2	30.8	13.667	425720	171230	2.48625
O75629	Protein CREG1	CREG1	FUNCTION: May contribute to the transcriptional control of cell growth and differentiation. Antagonizes transcriptional activation and cellular transformation by the adenovirus E1A protein. The transcriptional control activity of cell growth requires interaction with IGF2R. {ECO:0000269|PubMed:12934103, ECO:0000269|PubMed:9710587}.	sp|O75629|CREG1_HUMAN	sp|O75629|CREG1_HUMAN Protein CREG1 OS=Homo sapiens OX=9606 GN=CREG1 PE=1 SV=1	1	1	1	1	9.5	24.074	593920	238950	2.48554
Q9UBT7	Alpha-catulin	CTNNAL1	FUNCTION: May modulate the Rho pathway signaling by providing a scaffold for the Lbc Rho guanine nucleotide exchange factor (ARHGEF1).	sp|Q9UBT7|CTNL1_HUMAN	sp|Q9UBT7|CTNL1_HUMAN Alpha-catulin OS=Homo sapiens OX=9606 GN=CTNNAL1 PE=1 SV=2	1	1	1	1	2.5	81.895	36494	14694	2.4836
Q96E29	Transcription termination factor 3, mitochondrial	MTERF3	FUNCTION: Binds promoter DNA and regulates initiation of transcription (PubMed:17662942). Required for normal mitochondrial transcription and translation, and for normal assembly of mitochondrial respiratory complexes. Required for normal mitochondrial function (By similarity). Maintains 16S rRNA levels and functions in mitochondrial ribosome assembly by regulating the biogenesis of the 39S ribos…	sp|Q96E29|MTEF3_HUMAN	sp|Q96E29|MTEF3_HUMAN Transcription termination factor 3, mitochondrial OS=Homo sapiens OX=9606 GN=MTERF3 PE=1 SV=2	1	6	6	6	20.4	47.971	1099000	443310	2.47908
O60507	Protein-tyrosine sulfotransferase 1	TPST1	FUNCTION: Catalyzes the O-sulfation of tyrosine residues within acidic motifs of polypeptides, using 3'-phosphoadenylyl sulfate (PAPS) as cosubstrate. {ECO:0000269|PubMed:28821720, ECO:0000269|PubMed:9501187, ECO:0000269|PubMed:9733778}.	sp|O60507|TPST1_HUMAN	sp|O60507|TPST1_HUMAN Protein-tyrosine sulfotransferase 1 OS=Homo sapiens OX=9606 GN=TPST1 PE=1 SV=1	1	4	4	4	14.9	42.188	374790	151330	2.47664
O14763	Tumor necrosis factor receptor superfamily member 10B	TNFRSF10B	FUNCTION: Receptor for the cytotoxic ligand TNFSF10/TRAIL (PubMed:10549288). The adapter molecule FADD recruits caspase-8 to the activated receptor. The resulting death-inducing signaling complex (DISC) performs caspase-8 proteolytic activation which initiates the subsequent cascade of caspases (aspartate-specific cysteine proteases) mediating apoptosis. Promotes the activation of NF-kappa-B. Ess…	sp|O14763|TR10B_HUMAN	sp|O14763|TR10B_HUMAN Tumor necrosis factor receptor superfamily member 10B OS=Homo sapiens OX=9606 GN=TNFRSF10B PE=1 SV=2	1	4	4	4	15.5	47.878	327310	132440	2.47138
Q06609	DNA repair protein RAD51 homolog 1	RAD51	FUNCTION: Plays an important role in homologous strand exchange, a key step in DNA repair through homologous recombination (HR) (PubMed:28575658). Binds to single and double-stranded DNA and exhibits DNA-dependent ATPase activity. Catalyzes the recognition of homology and strand exchange between homologous DNA partners to form a joint molecule between a processed DNA break and the repair template…	sp|Q06609|RAD51_HUMAN	sp|Q06609|RAD51_HUMAN DNA repair protein RAD51 homolog 1 OS=Homo sapiens OX=9606 GN=RAD51 PE=1 SV=1	1	2	2	2	9.1	36.966	151440	61285	2.47108
Q96A65	Exocyst complex component 4	EXOC4	FUNCTION: Component of the exocyst complex involved in the docking of exocytic vesicles with fusion sites on the plasma membrane. {ECO:0000250}.	sp|Q96A65|EXOC4_HUMAN	sp|Q96A65|EXOC4_HUMAN Exocyst complex component 4 OS=Homo sapiens OX=9606 GN=EXOC4 PE=1 SV=1	1	5	5	5	7.6	110.5	893590	361800	2.46985
Q13287	N-myc-interactor	NMI	FUNCTION: May be involved in augmenting coactivator protein recruitment to a group of sequence-specific transcription factors. Augments cytokine-mediated STAT transcription. Enhances CBP/p300 coactivator protein recruitment to STAT1 and STAT5.	sp|Q13287|NMI_HUMAN	sp|Q13287|NMI_HUMAN N-myc-interactor OS=Homo sapiens OX=9606 GN=NMI PE=1 SV=2	1	2	2	2	8.1	35.056	123210	49905	2.46889
Q9NVJ2	ADP-ribosylation factor-like protein 8B	ARL8B	FUNCTION: Plays a role in lysosome motility (PubMed:16537643, PubMed:25898167). In neurons, mediates the anterograde axonal long-range transport of presynaptic lysosome-related vesicles required for presynaptic biogenesis and synaptic function (By similarity). May play a role in chromosome segregation (PubMed:15331635). {ECO:0000250|UniProtKB:Q9CQW2, ECO:0000269|PubMed:15331635, ECO:0000269|PubMe…	sp|Q9NVJ2|ARL8B_HUMAN;sp|Q96BM9|ARL8A_HUMAN	sp|Q9NVJ2|ARL8B_HUMAN ADP-ribosylation factor-like protein 8B OS=Homo sapiens OX=9606 GN=ARL8B PE=1 SV=1;sp|Q96BM9|ARL8A_HUMAN ADP-ribosylation factor-like protein 8A OS=Homo sapiens OX=9606 GN=ARL8A PE=1 SV=1	2	8	8	8	40.9	21.539	4614900	1871000	2.46654
Q6PK04	Coiled-coil domain-containing protein 137	CCDC137		sp|Q6PK04|CC137_HUMAN	sp|Q6PK04|CC137_HUMAN Coiled-coil domain-containing protein 137 OS=Homo sapiens OX=9606 GN=CCDC137 PE=1 SV=1	1	2	2	2	10	33.231	127040	51562	2.46383
O94761	ATP-dependent DNA helicase Q4	RECQL4	FUNCTION: DNA-dependent ATPase. May modulate chromosome segregation. {ECO:0000269|PubMed:15317757}.	sp|O94761|RECQ4_HUMAN	sp|O94761|RECQ4_HUMAN ATP-dependent DNA helicase Q4 OS=Homo sapiens OX=9606 GN=RECQL4 PE=1 SV=2	1	3	3	3	4.6	133.07	115270	46788	2.46367
Q10472	Polypeptide N-acetylgalactosaminyltransferase 1	GALNT1	FUNCTION: Catalyzes the initial reaction in O-linked oligosaccharide biosynthesis, the transfer of an N-acetyl-D-galactosamine residue to a serine or threonine residue on the protein receptor. Has a broad spectrum of substrates for peptides such as EA2, Muc5AC, Muc1a, Muc1b and Muc7. {ECO:0000269|PubMed:9295285}.	sp|Q10472|GALT1_HUMAN	sp|Q10472|GALT1_HUMAN Polypeptide N-acetylgalactosaminyltransferase 1 OS=Homo sapiens OX=9606 GN=GALNT1 PE=1 SV=1	1	6	6	6	18.2	64.218	487360	197960	2.46191
Q9UBX3	Mitochondrial dicarboxylate carrier	SLC25A10	FUNCTION: Involved in translocation of malonate, malate and succinate in exchange for phosphate, sulfate, sulfite or thiosulfate across mitochondrial inner membrane.	sp|Q9UBX3|DIC_HUMAN	sp|Q9UBX3|DIC_HUMAN Mitochondrial dicarboxylate carrier OS=Homo sapiens OX=9606 GN=SLC25A10 PE=1 SV=2	1	1	1	1	5.2	31.282	62032	25222	2.45944
Q93063	Exostosin-2	EXT2	FUNCTION: Glycosyltransferase required for the biosynthesis of heparan-sulfate. The EXT1/EXT2 complex possesses substantially higher glycosyltransferase activity than EXT1 or EXT2 alone. Appears to be a tumor suppressor. Required for the exosomal release of SDCBP, CD63 and syndecan (PubMed:22660413). {ECO:0000269|PubMed:22660413}.	sp|Q93063|EXT2_HUMAN	sp|Q93063|EXT2_HUMAN Exostosin-2 OS=Homo sapiens OX=9606 GN=EXT2 PE=1 SV=1	1	5	5	5	12.1	82.254	243210	98990	2.45691
Q8IZV5	Retinol dehydrogenase 10	RDH10	FUNCTION: Retinol dehydrogenase with a clear preference for NADP. Converts all-trans-retinol to all-trans-retinal. Has no detectable activity towards 11-cis-retinol, 9-cis-retinol and 13-cis-retinol. {ECO:0000269|PubMed:12407145}.	sp|Q8IZV5|RDH10_HUMAN	sp|Q8IZV5|RDH10_HUMAN Retinol dehydrogenase 10 OS=Homo sapiens OX=9606 GN=RDH10 PE=1 SV=1	1	2	2	2	8.8	38.087	288400	117540	2.45363
Q7Z3U7	Protein MON2 homolog	MON2	FUNCTION: May be required for traffic between late Golgi and early endosomes. {ECO:0000250}.	sp|Q7Z3U7|MON2_HUMAN	sp|Q7Z3U7|MON2_HUMAN Protein MON2 homolog OS=Homo sapiens OX=9606 GN=MON2 PE=1 SV=3	1	14	14	14	11.4	190.36	1742900	711360	2.4501
O95239	Chromosome-associated kinesin KIF4A	KIF4A	FUNCTION: Iron-sulfur (Fe-S) cluster binding motor protein that has a role in chromosome segregation during mitosis (PubMed:29848660). Translocates PRC1 to the plus ends of interdigitating spindle microtubules during the metaphase to anaphase transition, an essential step for the formation of an organized central spindle midzone and midbody and for successful cytokinesis (PubMed:15297875, PubMed:…	sp|O95239|KIF4A_HUMAN;sp|Q2VIQ3|KIF4B_HUMAN	sp|O95239|KIF4A_HUMAN Chromosome-associated kinesin KIF4A OS=Homo sapiens OX=9606 GN=KIF4A PE=1 SV=3;sp|Q2VIQ3|KIF4B_HUMAN Chromosome-associated kinesin KIF4B OS=Homo sapiens OX=9606 GN=KIF4B PE=2 SV=2	2	6	6	6	7.5	139.88	452960	185090	2.44724
O15013	Rho guanine nucleotide exchange factor 10	ARHGEF10	FUNCTION: May play a role in developmental myelination of peripheral nerves. {ECO:0000269|PubMed:14508709}.	sp|O15013|ARHGA_HUMAN	sp|O15013|ARHGA_HUMAN Rho guanine nucleotide exchange factor 10 OS=Homo sapiens OX=9606 GN=ARHGEF10 PE=1 SV=4	1	4	4	4	5.7	151.61	202810	82883	2.44694
Q9BPZ7	Target of rapamycin complex 2 subunit MAPKAP1	MAPKAP1	FUNCTION: Subunit of mTORC2, which regulates cell growth and survival in response to hormonal signals. mTORC2 is activated by growth factors, but, in contrast to mTORC1, seems to be nutrient-insensitive. mTORC2 seems to function upstream of Rho GTPases to regulate the actin cytoskeleton, probably by activating one or more Rho-type guanine nucleotide exchange factors. mTORC2 promotes the serum-ind…	sp|Q9BPZ7|SIN1_HUMAN	sp|Q9BPZ7|SIN1_HUMAN Target of rapamycin complex 2 subunit MAPKAP1 OS=Homo sapiens OX=9606 GN=MAPKAP1 PE=1 SV=2	1	1	1	1	2.7	59.122	59368	24279	2.44524
Q13393	Phospholipase D1	PLD1	FUNCTION: Implicated as a critical step in numerous cellular pathways, including signal transduction, membrane trafficking, and the regulation of mitosis. May be involved in the regulation of perinuclear intravesicular membrane traffic (By similarity). {ECO:0000250}.	sp|Q13393|PLD1_HUMAN	sp|Q13393|PLD1_HUMAN Phospholipase D1 OS=Homo sapiens OX=9606 GN=PLD1 PE=1 SV=1	1	5	5	5	8.1	124.18	421620	172430	2.44517
O75582	Ribosomal protein S6 kinase alpha-5	RPS6KA5	FUNCTION: Serine/threonine-protein kinase that is required for the mitogen or stress-induced phosphorylation of the transcription factors CREB1 and ATF1 and for the regulation of the transcription factors RELA, STAT3 and ETV1/ER81, and that contributes to gene activation by histone phosphorylation and functions in the regulation of inflammatory genes (PubMed:11909979, PubMed:12569367, PubMed:1276…	sp|O75582|KS6A5_HUMAN	sp|O75582|KS6A5_HUMAN Ribosomal protein S6 kinase alpha-5 OS=Homo sapiens OX=9606 GN=RPS6KA5 PE=1 SV=1	1	8	8	7	13.7	89.864	718660	294110	2.44351
Q53GG5	PDZ and LIM domain protein 3	PDLIM3	FUNCTION: May play a role in the organization of actin filament arrays within muscle cells. {ECO:0000250}.	sp|Q53GG5|PDLI3_HUMAN	sp|Q53GG5|PDLI3_HUMAN PDZ and LIM domain protein 3 OS=Homo sapiens OX=9606 GN=PDLIM3 PE=1 SV=1	1	1	1	1	4.1	39.232	52557	21511	2.44326
P22413	Ectonucleotide pyrophosphatase/phosphodiesterase family member 1	ENPP1	FUNCTION: Nucleotide pyrophosphatase that generates diphosphate (PPi) and functions in bone mineralization and soft tissue calcification by regulating pyrophosphate levels (By similarity). PPi inhibits bone mineralization and soft tissue calcification by binding to nascent hydroxyapatite crystals, thereby preventing further growth of these crystals (PubMed:11004006). Preferentially hydrolyzes ATP…	sp|P22413|ENPP1_HUMAN	sp|P22413|ENPP1_HUMAN Ectonucleotide pyrophosphatase/phosphodiesterase family member 1 OS=Homo sapiens OX=9606 GN=ENPP1 PE=1 SV=2	1	5	5	5	8.8	104.92	770330	315860	2.43883
Q96RU3	Formin-binding protein 1	FNBP1	FUNCTION: May act as a link between RND2 signaling and regulation of the actin cytoskeleton (By similarity). Required to coordinate membrane tubulation with reorganization of the actin cytoskeleton during the late stage of clathrin-mediated endocytosis. Binds to lipids such as phosphatidylinositol 4,5-bisphosphate and phosphatidylserine and promotes membrane invagination and the formation of tubu…	sp|Q96RU3|FNBP1_HUMAN	sp|Q96RU3|FNBP1_HUMAN Formin-binding protein 1 OS=Homo sapiens OX=9606 GN=FNBP1 PE=1 SV=2	1	3	3	3	5.7	71.306	174630	71635	2.43777
Q9Y6X4	Soluble lamin-associated protein of 75 kDa	FAM169A		sp|Q9Y6X4|F169A_HUMAN	sp|Q9Y6X4|F169A_HUMAN Soluble lamin-associated protein of 75 kDa OS=Homo sapiens OX=9606 GN=FAM169A PE=1 SV=2	1	1	1	1	3	74.954	113150	46419	2.43758
P01893	Putative HLA class I histocompatibility antigen, alpha chain H	HLA-H	FUNCTION: Involved in the presentation of foreign antigens to the immune system.	sp|P01893|HLAH_HUMAN	sp|P01893|HLAH_HUMAN Putative HLA class I histocompatibility antigen, alpha chain H OS=Homo sapiens OX=9606 GN=HLA-H PE=5 SV=3	1	5	1	1	18.8	40.891	1027600	421570	2.43755
Q15042	Rab3 GTPase-activating protein catalytic subunit	RAB3GAP1	FUNCTION: Probable catalytic subunit of a GTPase activating protein that has specificity for Rab3 subfamily (RAB3A, RAB3B, RAB3C and RAB3D). Rab3 proteins are involved in regulated exocytosis of neurotransmitters and hormones. Specifically converts active Rab3-GTP to the inactive form Rab3-GDP. Required for normal eye and brain development. May participate in neurodevelopmental processes such as …	sp|Q15042|RB3GP_HUMAN	sp|Q15042|RB3GP_HUMAN Rab3 GTPase-activating protein catalytic subunit OS=Homo sapiens OX=9606 GN=RAB3GAP1 PE=1 SV=3	1	19	19	19	27.1	110.52	1689700	693350	2.43701
Q03013	Glutathione S-transferase Mu 4	GSTM4	FUNCTION: Conjugation of reduced glutathione to a wide number of exogenous and endogenous hydrophobic electrophiles (PubMed:8203914, PubMed:8373352). Catalyzes the conjugation of leukotriene A4 with reduced glutathione (GSH) to form leukotriene C4 (PubMed:27791009). Can also catalyzes the transfer of a glutathionyl group from glutathione (GSH) to 13(S),14(S)-epoxy-docosahexaenoic acid to form mar…	sp|Q03013|GSTM4_HUMAN;sp|P46439|GSTM5_HUMAN;sp|P09488|GSTM1_HUMAN	sp|Q03013|GSTM4_HUMAN Glutathione S-transferase Mu 4 OS=Homo sapiens OX=9606 GN=GSTM4 PE=1 SV=3;sp|P46439|GSTM5_HUMAN Glutathione S-transferase Mu 5 OS=Homo sapiens OX=9606 GN=GSTM5 PE=1 SV=3;sp|P09488|GSTM1_HUMAN Glutathione S-transferase Mu 1 OS=Homo sap	3	1	1	1	7.8	25.561	82398	33813	2.43687
Q9NVU7	Protein SDA1 homolog	SDAD1	FUNCTION: Required for 60S pre-ribosomal subunits export to the cytoplasm. {ECO:0000250}.	sp|Q9NVU7|SDA1_HUMAN	sp|Q9NVU7|SDA1_HUMAN Protein SDA1 homolog OS=Homo sapiens OX=9606 GN=SDAD1 PE=1 SV=3	1	9	9	9	16.4	79.87	1164700	478420	2.43447
O14681	Etoposide-induced protein 2.4 homolog	EI24	FUNCTION: Acts as a negative growth regulator via p53-mediated apoptosis pathway. Regulates formation of degradative autolysosomes during autophagy (By similarity). {ECO:0000250}.	sp|O14681|EI24_HUMAN	sp|O14681|EI24_HUMAN Etoposide-induced protein 2.4 homolog OS=Homo sapiens OX=9606 GN=EI24 PE=1 SV=4	1	3	3	3	12.9	38.964	146980	60383	2.43413
P36873	Serine/threonine-protein phosphatase PP1-gamma catalytic subunit	PPP1CC	FUNCTION: Protein phosphatase that associates with over 200 regulatory proteins to form highly specific holoenzymes which dephosphorylate hundreds of biological targets. Protein phosphatase 1 (PP1) is essential for cell division, and participates in the regulation of glycogen metabolism, muscle contractility and protein synthesis. Dephosphorylates RPS6KB1. Involved in regulation of ionic conducta…	sp|P36873|PP1G_HUMAN	sp|P36873|PP1G_HUMAN Serine/threonine-protein phosphatase PP1-gamma catalytic subunit OS=Homo sapiens OX=9606 GN=PPP1CC PE=1 SV=1	1	15	1	1	44.9	36.983	1077000	443310	2.42945
Q8N9V3	WD repeat, SAM and U-box domain-containing protein 1	WDSUB1		sp|Q8N9V3|WSDU1_HUMAN	sp|Q8N9V3|WSDU1_HUMAN WD repeat, SAM and U-box domain-containing protein 1 OS=Homo sapiens OX=9606 GN=WDSUB1 PE=1 SV=4	1	3	3	3	11.1	52.833	157090	64700	2.42798
O15111	Inhibitor of nuclear factor kappa-B kinase subunit alpha	CHUK	FUNCTION: Serine kinase that plays an essential role in the NF-kappa-B signaling pathway which is activated by multiple stimuli such as inflammatory cytokines, bacterial or viral products, DNA damages or other cellular stresses. Acts as part of the canonical IKK complex in the conventional pathway of NF-kappa-B activation and phosphorylates inhibitors of NF-kappa-B on serine residues. These modif…	sp|O15111|IKKA_HUMAN	sp|O15111|IKKA_HUMAN Inhibitor of nuclear factor kappa-B kinase subunit alpha OS=Homo sapiens OX=9606 GN=CHUK PE=1 SV=2	1	3	3	3	4.7	84.639	131090	54004	2.42741
Q9NZ53	Podocalyxin-like protein 2	PODXL2	FUNCTION: Acts as a ligand for vascular selectins. Mediates rapid rolling of leukocytes over vascular surfaces through high affinity divalent cation-dependent interactions with E-, P- and L-selectins. {ECO:0000269|PubMed:18606703}.	sp|Q9NZ53|PDXL2_HUMAN	sp|Q9NZ53|PDXL2_HUMAN Podocalyxin-like protein 2 OS=Homo sapiens OX=9606 GN=PODXL2 PE=1 SV=1	1	1	1	1	2.3	65.075	80068	32991	2.42696
P16333	Cytoplasmic protein NCK1	NCK1	FUNCTION: Adapter protein which associates with tyrosine-phosphorylated growth factor receptors, such as KDR and PDGFRB, or their cellular substrates. Maintains low levels of EIF2S1 phosphorylation by promoting its dephosphorylation by PP1. Plays a role in the DNA damage response, not in the detection of the damage by ATM/ATR, but for efficient activation of downstream effectors, such as that of …	sp|P16333|NCK1_HUMAN	sp|P16333|NCK1_HUMAN Cytoplasmic protein NCK1 OS=Homo sapiens OX=9606 GN=NCK1 PE=1 SV=1	1	1	1	1	3.4	42.864	70502	29057	2.42633
Q9NQ88	Fructose-2,6-bisphosphatase TIGAR	TIGAR	FUNCTION: Fructose-bisphosphatase hydrolyzing fructose-2,6-bisphosphate as well as fructose-1,6-bisphosphate (PubMed:19015259). Acts as a negative regulator of glycolysis by lowering intracellular levels of fructose-2,6-bisphosphate in a p53/TP53-dependent manner, resulting in the pentose phosphate pathway (PPP) activation and NADPH production (PubMed:16839880, PubMed:22887998). Contributes to th…	sp|Q9NQ88|TIGAR_HUMAN	sp|Q9NQ88|TIGAR_HUMAN Fructose-2,6-bisphosphatase TIGAR OS=Homo sapiens OX=9606 GN=TIGAR PE=1 SV=1	1	6	6	6	35.2	30.062	970540	400180	2.42526
Q9H4B0	tRNA N6-adenosine threonylcarbamoyltransferase, mitochondrial	OSGEPL1	FUNCTION: Required for the formation of a threonylcarbamoyl group on adenosine at position 37 (t(6)A37) in mitochondrial tRNAs that read codons beginning with adenine. Probably involved in the transfer of the threonylcarbamoyl moiety of threonylcarbamoyl-AMP (TC-AMP) to the N6 group of A37. Involved in mitochondrial genome maintenance. {ECO:0000255|HAMAP-Rule:MF_03179}.	sp|Q9H4B0|OSGL1_HUMAN	sp|Q9H4B0|OSGL1_HUMAN tRNA N6-adenosine threonylcarbamoyltransferase, mitochondrial OS=Homo sapiens OX=9606 GN=OSGEPL1 PE=1 SV=2	1	5	5	5	16.9	45.122	610360	251730	2.42466
Q8TEB1	DDB1- and CUL4-associated factor 11	DCAF11	FUNCTION: May function as a substrate receptor for CUL4-DDB1 E3 ubiquitin-protein ligase complex. {ECO:0000269|PubMed:16949367, ECO:0000269|PubMed:16964240}.	sp|Q8TEB1|DCA11_HUMAN	sp|Q8TEB1|DCA11_HUMAN DDB1- and CUL4-associated factor 11 OS=Homo sapiens OX=9606 GN=DCAF11 PE=1 SV=1	1	1	1	1	2.4	61.669	48350	19949	2.42368
O00423	Echinoderm microtubule-associated protein-like 1	EML1	FUNCTION: Modulates the assembly and organization of the microtubule cytoskeleton, and probably plays a role in regulating the orientation of the mitotic spindle and the orientation of the plane of cell division. Required for normal proliferation of neuronal progenitor cells in the developing brain and for normal brain development. Does not affect neuron migration per se. {ECO:0000250|UniProtKB:Q…	sp|O00423|EMAL1_HUMAN	sp|O00423|EMAL1_HUMAN Echinoderm microtubule-associated protein-like 1 OS=Homo sapiens OX=9606 GN=EML1 PE=1 SV=3	1	2	2	2	3.7	89.86	683310	282000	2.42309
Q96DV4	39S ribosomal protein L38, mitochondrial	MRPL38		sp|Q96DV4|RM38_HUMAN	sp|Q96DV4|RM38_HUMAN 39S ribosomal protein L38, mitochondrial OS=Homo sapiens OX=9606 GN=MRPL38 PE=1 SV=2	1	12	12	12	41.3	44.596	3458300	1428300	2.42127
Q9P0W0	Interferon kappa	IFNK	FUNCTION: May play a role in the regulation of immune cell function. Cytokine that imparts cellular protection against viral infection in a species-specific manner. Activates the interferon-stimulated response element signaling pathway. It is able to directly modulate cytokine release from monocytes and dendritic cells. Binds heparin. {ECO:0000269|PubMed:11514542, ECO:0000269|PubMed:12391192}.	sp|Q9P0W0|IFNK_HUMAN	sp|Q9P0W0|IFNK_HUMAN Interferon kappa OS=Homo sapiens OX=9606 GN=IFNK PE=1 SV=2	1	1	1	1	4.8	25.218	990140	409020	2.42076
Q8N6T3	ADP-ribosylation factor GTPase-activating protein 1	ARFGAP1	FUNCTION: GTPase-activating protein (GAP) for the ADP ribosylation factor 1 (ARF1). Involved in membrane trafficking and /or vesicle transport. Promotes hydrolysis of the ARF1-bound GTP and thus, is required for the dissociation of coat proteins from Golgi-derived membranes and vesicles, a prerequisite for vesicle's fusion with target compartment. Probably regulates ARF1-mediated transport via it…	sp|Q8N6T3|ARFG1_HUMAN	sp|Q8N6T3|ARFG1_HUMAN ADP-ribosylation factor GTPase-activating protein 1 OS=Homo sapiens OX=9606 GN=ARFGAP1 PE=1 SV=2	1	3	3	3	14	44.667	225360	93127	2.41992
Q86UA1	Pre-mRNA-processing factor 39	PRPF39	FUNCTION: Involved in pre-mRNA splicing. {ECO:0000250}.	sp|Q86UA1|PRP39_HUMAN	sp|Q86UA1|PRP39_HUMAN Pre-mRNA-processing factor 39 OS=Homo sapiens OX=9606 GN=PRPF39 PE=1 SV=3	1	14	14	14	29.3	78.429	1681100	694700	2.41989
Q7Z2T5	TRMT1-like protein	TRMT1L	FUNCTION: May play a role in motor coordination and exploratory behavior. {ECO:0000250}.	sp|Q7Z2T5|TRM1L_HUMAN	sp|Q7Z2T5|TRM1L_HUMAN TRMT1-like protein OS=Homo sapiens OX=9606 GN=TRMT1L PE=1 SV=2	1	11	11	11	27.6	81.746	1149200	475000	2.41937
Q8N556	Actin filament-associated protein 1	AFAP1	FUNCTION: Can cross-link actin filaments into both network and bundle structures (By similarity). May modulate changes in actin filament integrity and induce lamellipodia formation. May function as an adapter molecule that links other proteins, such as SRC and PKC to the actin cytoskeleton. Seems to play a role in the development and progression of prostate adenocarcinoma by regulating cell-matri…	sp|Q8N556|AFAP1_HUMAN	sp|Q8N556|AFAP1_HUMAN Actin filament-associated protein 1 OS=Homo sapiens OX=9606 GN=AFAP1 PE=1 SV=2	1	3	3	3	5.6	80.724	494480	204570	2.41717
Q9ULW3	Activator of basal transcription 1	ABT1	FUNCTION: Could be a novel TATA-binding protein (TBP) which can function as a basal transcription activator. Can act as a regulator of basal transcription for class II genes (By similarity). {ECO:0000250}.	sp|Q9ULW3|ABT1_HUMAN	sp|Q9ULW3|ABT1_HUMAN Activator of basal transcription 1 OS=Homo sapiens OX=9606 GN=ABT1 PE=1 SV=1	1	3	3	3	15.1	31.079	337520	139920	2.41224
P27701	CD82 antigen	CD82	FUNCTION: Associates with CD4 or CD8 and delivers costimulatory signals for the TCR/CD3 pathway.	sp|P27701|CD82_HUMAN	sp|P27701|CD82_HUMAN CD82 antigen OS=Homo sapiens OX=9606 GN=CD82 PE=1 SV=1	1	4	4	4	18.7	29.625	1622700	673220	2.41036
Q9UI09	NADH dehydrogenase [ubiquinone] 1 alpha subcomplex subunit 12	NDUFA12	FUNCTION: Accessory subunit of the mitochondrial membrane respiratory chain NADH dehydrogenase (Complex I), that is believed not to be involved in catalysis. Complex I functions in the transfer of electrons from NADH to the respiratory chain. The immediate electron acceptor for the enzyme is believed to be ubiquinone. {ECO:0000269|PubMed:27626371}.	sp|Q9UI09|NDUAC_HUMAN	sp|Q9UI09|NDUAC_HUMAN NADH dehydrogenase [ubiquinone] 1 alpha subcomplex subunit 12 OS=Homo sapiens OX=9606 GN=NDUFA12 PE=1 SV=1	1	1	1	1	5.5	17.114	47589	19779	2.40604
O43933	Peroxisomal ATPase PEX1	PEX1	FUNCTION: Required for stability of PEX5 and protein import into the peroxisome matrix. Anchored by PEX26 to peroxisome membranes, possibly to form heteromeric AAA ATPase complexes required for the import of proteins into peroxisomes.	sp|O43933|PEX1_HUMAN	sp|O43933|PEX1_HUMAN Peroxisomal ATPase PEX1 OS=Homo sapiens OX=9606 GN=PEX1 PE=1 SV=1	1	7	7	7	6.6	142.87	332060	138120	2.40414
Q9Y421	Protein FAM32A	FAM32A	FUNCTION: Isoform 1, but not isoform 2 or isoform 3, may induce G2 arrest and apoptosis. May also increase cell sensitivity to apoptotic stimuli. {ECO:0000269|PubMed:21339736}.	sp|Q9Y421|FA32A_HUMAN	sp|Q9Y421|FA32A_HUMAN Protein FAM32A OS=Homo sapiens OX=9606 GN=FAM32A PE=1 SV=2	1	1	1	1	11.6	13.178	71431	29730	2.40266
Q9BW72	HIG1 domain family member 2A, mitochondrial	HIGD2A	FUNCTION: Proposed subunit of cytochrome c oxidase (COX, complex IV), which is the terminal component of the mitochondrial respiratory chain that catalyzes the reduction of oxygen to water. May be involved in cytochrome c oxidase activity. May play a role in the assembly of respiratory supercomplexes. {ECO:0000269|PubMed:22342701}.	sp|Q9BW72|HIG2A_HUMAN	sp|Q9BW72|HIG2A_HUMAN HIG1 domain family member 2A, mitochondrial OS=Homo sapiens OX=9606 GN=HIGD2A PE=1 SV=1	1	1	1	1	23.6	11.528	102180	42555	2.40113
Q13070	G antigen 6	GAGE6		sp|Q13070|GAGE6_HUMAN;sp|Q13069|GAGE5_HUMAN	sp|Q13070|GAGE6_HUMAN G antigen 6 OS=Homo sapiens OX=9606 GN=GAGE6 PE=1 SV=1;sp|Q13069|GAGE5_HUMAN G antigen 5 OS=Homo sapiens OX=9606 GN=GAGE5 PE=1 SV=1	2	1	1	1	29.9	12.892	155390	64780	2.39873
Q96I24	Far upstream element-binding protein 3	FUBP3	FUNCTION: May interact with single-stranded DNA from the far-upstream element (FUSE). May activate gene expression.	sp|Q96I24|FUBP3_HUMAN	sp|Q96I24|FUBP3_HUMAN Far upstream element-binding protein 3 OS=Homo sapiens OX=9606 GN=FUBP3 PE=1 SV=2	1	13	12	12	40.7	61.64	1860700	778740	2.38937
O60437	Periplakin	PPL	FUNCTION: Component of the cornified envelope of keratinocytes. May link the cornified envelope to desmosomes and intermediate filaments. May act as a localization signal in PKB/AKT-mediated signaling. {ECO:0000269|PubMed:9412476}.	sp|O60437|PEPL_HUMAN	sp|O60437|PEPL_HUMAN Periplakin OS=Homo sapiens OX=9606 GN=PPL PE=1 SV=4	1	3	3	3	2.4	204.74	165130	69147	2.3881
O60282	Kinesin heavy chain isoform 5C	KIF5C	FUNCTION: Involved in synaptic transmission (PubMed:24812067). Mediates dendritic trafficking of mRNAs (By similarity). Kinesin is a microtubule-associated force-producing protein that may play a role in organelle transport. Required for anterograde axonal transportation of MAPK8IP3/JIP3 which is essential for MAPK8IP3/JIP3 function in axon elongation (By similarity). {ECO:0000250|UniProtKB:P2873…	sp|O60282|KIF5C_HUMAN	sp|O60282|KIF5C_HUMAN Kinesin heavy chain isoform 5C OS=Homo sapiens OX=9606 GN=KIF5C PE=1 SV=1	1	9	5	5	13.6	109.49	246990	103440	2.38776
Q8IV38	Ankyrin repeat and MYND domain-containing protein 2	ANKMY2	FUNCTION: May be involved in the trafficking of signaling proteins to the cilia. {ECO:0000250}.	sp|Q8IV38|ANKY2_HUMAN	sp|Q8IV38|ANKY2_HUMAN Ankyrin repeat and MYND domain-containing protein 2 OS=Homo sapiens OX=9606 GN=ANKMY2 PE=1 SV=1	1	1	1	1	4.3	49.298	86981	36496	2.3833
Q9H6K4	Optic atrophy 3 protein	OPA3	FUNCTION: May play some role in mitochondrial processes.	sp|Q9H6K4|OPA3_HUMAN	sp|Q9H6K4|OPA3_HUMAN Optic atrophy 3 protein OS=Homo sapiens OX=9606 GN=OPA3 PE=1 SV=1	1	4	4	4	34.1	19.996	483220	202820	2.38251
O60825	6-phosphofructo-2-kinase/fructose-2,6-bisphosphatase 2	PFKFB2	FUNCTION: Synthesis and degradation of fructose 2,6-bisphosphate.	sp|O60825|F262_HUMAN;sp|Q16875|F263_HUMAN;sp|Q16877|F264_HUMAN;sp|P16118|F261_HUMAN	sp|O60825|F262_HUMAN 6-phosphofructo-2-kinase/fructose-2,6-bisphosphatase 2 OS=Homo sapiens OX=9606 GN=PFKFB2 PE=1 SV=2;sp|Q16875|F263_HUMAN 6-phosphofructo-2-kinase/fructose-2,6-bisphosphatase 3 OS=Homo sapiens OX=9606 GN=PFKFB3 PE=1 SV=1	4	3	3	3	6.5	58.476	209700	88059	2.38136
Q969Q5	Ras-related protein Rab-24	RAB24	FUNCTION: May be involved in autophagy-related processes. {ECO:0000250}.	sp|Q969Q5|RAB24_HUMAN	sp|Q969Q5|RAB24_HUMAN Ras-related protein Rab-24 OS=Homo sapiens OX=9606 GN=RAB24 PE=1 SV=1	1	6	6	6	36	23.124	935990	393260	2.38008
Q15545	Transcription initiation factor TFIID subunit 7	TAF7	FUNCTION: Functions as a component of the DNA-binding general transcription factor complex TFIID, a multimeric protein complex that plays a central role in mediating promoter responses to various activators and repressors. Present in both of the previously described TFIID species which either lack or contain TAFII30 (TFIID alpha and TFIID beta respectively). {ECO:0000269|PubMed:10438527}.	sp|Q15545|TAF7_HUMAN	sp|Q15545|TAF7_HUMAN Transcription initiation factor TFIID subunit 7 OS=Homo sapiens OX=9606 GN=TAF7 PE=1 SV=1	1	1	1	1	5.2	40.259	23319	9799.7	2.37956
Q9H4A3	Serine/threonine-protein kinase WNK1	WNK1	FUNCTION: Serine/threonine kinase which plays an important role in the regulation of electrolyte homeostasis, cell signaling, survival, and proliferation. Acts as an activator and inhibitor of sodium-coupled chloride cotransporters and potassium-coupled chloride cotransporters respectively. Activates SCNN1A, SCNN1B, SCNN1D and SGK1. Controls sodium and chloride ion transport by inhibiting the act…	sp|Q9H4A3|WNK1_HUMAN	sp|Q9H4A3|WNK1_HUMAN Serine/threonine-protein kinase WNK1 OS=Homo sapiens OX=9606 GN=WNK1 PE=1 SV=2	1	6	6	4	4	250.79	655930	275930	2.37716
Q8WWX9	Selenoprotein M	SELENOM	FUNCTION: May function as a thiol-disulfide oxidoreductase that participates in disulfide bond formation. {ECO:0000250}.	sp|Q8WWX9|SELM_HUMAN	sp|Q8WWX9|SELM_HUMAN Selenoprotein M OS=Homo sapiens OX=9606 GN=SELENOM PE=1 SV=3	1	3	3	3	30.3	16.231	766130	322300	2.37707
Q96EP0	E3 ubiquitin-protein ligase RNF31	RNF31	FUNCTION: E3 ubiquitin-protein ligase component of the LUBAC complex which conjugates linear ('Met-1'-linked) polyubiquitin chains to substrates and plays a key role in NF-kappa-B activation and regulation of inflammation (PubMed:17006537, PubMed:19136968, PubMed:20005846, PubMed:21455173, PubMed:21455180, PubMed:21455181, PubMed:22863777, PubMed:28189684). LUBAC conjugates linear polyubiquitin t…	sp|Q96EP0|RNF31_HUMAN	sp|Q96EP0|RNF31_HUMAN E3 ubiquitin-protein ligase RNF31 OS=Homo sapiens OX=9606 GN=RNF31 PE=1 SV=1	1	2	2	2	2.8	119.65	60067	25271	2.37691
Q96LD8	Sentrin-specific protease 8	SENP8	FUNCTION: Protease that catalyzes two essential functions in the NEDD8 pathway: processing of full-length NEDD8 to its mature form and deconjugation of NEDD8 from targeted proteins such as cullins or p53. {ECO:0000269|PubMed:12730221, ECO:0000269|PubMed:12759362, ECO:0000269|PubMed:12759363, ECO:0000269|PubMed:15242646, ECO:0000269|PubMed:15775960}.	sp|Q96LD8|SENP8_HUMAN	sp|Q96LD8|SENP8_HUMAN Sentrin-specific protease 8 OS=Homo sapiens OX=9606 GN=SENP8 PE=1 SV=1	1	1	1	1	6.6	24.107	25633	10786	2.37651
Q6PJ69	Tripartite motif-containing protein 65	TRIM65		sp|Q6PJ69|TRI65_HUMAN	sp|Q6PJ69|TRI65_HUMAN Tripartite motif-containing protein 65 OS=Homo sapiens OX=9606 GN=TRIM65 PE=1 SV=3	1	6	6	6	19.7	57.353	209130	88007	2.37629
P19447	General transcription and DNA repair factor IIH helicase subunit XPB	ERCC3	FUNCTION: ATP-dependent 3'-5' DNA helicase, component of the general transcription and DNA repair factor IIH (TFIIH) core complex, which is involved in general and transcription-coupled nucleotide excision repair (NER) of damaged DNA and, when complexed to CAK, in RNA transcription by RNA polymerase II. In NER, TFIIH acts by opening DNA around the lesion to allow the excision of the damaged oligo…	sp|P19447|ERCC3_HUMAN	sp|P19447|ERCC3_HUMAN General transcription and DNA repair factor IIH helicase subunit XPB OS=Homo sapiens OX=9606 GN=ERCC3 PE=1 SV=1	1	3	3	3	6.9	89.277	330240	139000	2.37583
Q9NWY4	Histone PARylation factor 1	HPF1	FUNCTION: Acts as a cofactor for serine ADP-ribosylation by conferring serine specificity on PARP1 and PARP2: interacts with PARP1 and PARP2 and is able to change amino acid specificity toward serine (PubMed:28190768, PubMed:29480802). Promotes histone serine ADP-ribosylation in response to DNA damage, limiting DNA damage-induced PARP1 hyper-automodification, and ensuring genome stability (PubMed…	sp|Q9NWY4|HPF1_HUMAN;sp|A8MVJ9|HPF1L_HUMAN	sp|Q9NWY4|HPF1_HUMAN Histone PARylation factor 1 OS=Homo sapiens OX=9606 GN=HPF1 PE=1 SV=2;sp|A8MVJ9|HPF1L_HUMAN Putative histone PARylation factor 1-like OS=Homo sapiens OX=9606 PE=5 SV=1	2	4	4	4	11.8	39.436	520020	218930	2.37528
Q01433	AMP deaminase 2	AMPD2	FUNCTION: AMP deaminase plays a critical role in energy metabolism. Catalyzes the deamination of AMP to IMP and plays an important role in the purine nucleotide cycle. {ECO:0000269|PubMed:23911318}.	sp|Q01433|AMPD2_HUMAN	sp|Q01433|AMPD2_HUMAN AMP deaminase 2 OS=Homo sapiens OX=9606 GN=AMPD2 PE=1 SV=2	1	8	8	8	11.4	100.69	927510	390610	2.37452
Q9P003	Protein cornichon homolog 4	CNIH4	FUNCTION: Involved in G protein-coupled receptors (GPCRs) trafficking from the endoplasmic reticulum to the cell surface; it promotes the exit of GPCRs from the early secretory pathway, likely through interaction with the COPII machinery (PubMed:24405750). {ECO:0000269|PubMed:24405750}.	sp|Q9P003|CNIH4_HUMAN	sp|Q9P003|CNIH4_HUMAN Protein cornichon homolog 4 OS=Homo sapiens OX=9606 GN=CNIH4 PE=1 SV=1	1	1	1	1	14.4	16.093	3592000	1514400	2.3719
Q9Y5W8	Sorting nexin-13	SNX13	FUNCTION: May be involved in several stages of intracellular trafficking. May play a role in endosome homeostasis (By similarity). Acts as a GAP for Galphas. {ECO:0000250, ECO:0000269|PubMed:11729322}.	sp|Q9Y5W8|SNX13_HUMAN	sp|Q9Y5W8|SNX13_HUMAN Sorting nexin-13 OS=Homo sapiens OX=9606 GN=SNX13 PE=1 SV=4	1	1	1	1	1.3	112.19	42201	17804	2.37031
Q6P996	Pyridoxal-dependent decarboxylase domain-containing protein 1	PDXDC1		sp|Q6P996|PDXD1_HUMAN;sp|Q6P474|PDXD2_HUMAN	sp|Q6P996|PDXD1_HUMAN Pyridoxal-dependent decarboxylase domain-containing protein 1 OS=Homo sapiens OX=9606 GN=PDXDC1 PE=1 SV=2;sp|Q6P474|PDXD2_HUMAN Putative pyridoxal-dependent decarboxylase domain-containing protein 2 OS=Homo sapiens OX=9606 GN=PDXDC2P	2	4	4	4	7.5	86.706	111440	47026	2.36975
Q9UHA3	Probable ribosome biogenesis protein RLP24	RSL24D1	FUNCTION: Involved in the biogenesis of the 60S ribosomal subunit. Ensures the docking of GTPBP4/NOG1 to pre-60S particles (By similarity). {ECO:0000250}.	sp|Q9UHA3|RLP24_HUMAN	sp|Q9UHA3|RLP24_HUMAN Probable ribosome biogenesis protein RLP24 OS=Homo sapiens OX=9606 GN=RSL24D1 PE=1 SV=1	1	2	2	2	15.3	19.621	91041	38430	2.36901
Q12929	Epidermal growth factor receptor kinase substrate 8	EPS8	FUNCTION: Signaling adapter that controls various cellular protrusions by regulating actin cytoskeleton dynamics and architecture. Depending on its association with other signal transducers, can regulate different processes. Together with SOS1 and ABI1, forms a trimeric complex that participates in transduction of signals from Ras to Rac by activating the Rac-specific guanine nucleotide exchange …	sp|Q12929|EPS8_HUMAN	sp|Q12929|EPS8_HUMAN Epidermal growth factor receptor kinase substrate 8 OS=Homo sapiens OX=9606 GN=EPS8 PE=1 SV=1	1	5	5	5	11.6	91.88	266300	112500	2.36711
Q9NZB8	Molybdenum cofactor biosynthesis protein 1	MOCS1	FUNCTION: Isoform MOCS1A and isoform MOCS1B probably form a complex that catalyzes the conversion of 5'-GTP to cyclic pyranopterin monophosphate (cPMP). MOCS1A catalyzes the cyclization of GTP to (8S)-3',8-cyclo-7,8-dihydroguanosine 5'-triphosphate and MOCS1B catalyzes the subsequent conversion of (8S)-3',8-cyclo-7,8-dihydroguanosine 5'-triphosphate to cPMP. {ECO:0000269|PubMed:11891227}.	sp|Q9NZB8|MOCS1_HUMAN	sp|Q9NZB8|MOCS1_HUMAN Molybdenum cofactor biosynthesis protein 1 OS=Homo sapiens OX=9606 GN=MOCS1 PE=1 SV=3	1	3	3	3	9.9	70.104	147540	62350	2.36632
Q9NRD5	PRKCA-binding protein	PICK1	FUNCTION: Probable adapter protein that bind to and organize the subcellular localization of a variety of membrane proteins containing some PDZ recognition sequence. Involved in the clustering of various receptors, possibly by acting at the receptor internalization level. Plays a role in synaptic plasticity by regulating the trafficking and internalization of AMPA receptors. May be regulated upon…	sp|Q9NRD5|PICK1_HUMAN	sp|Q9NRD5|PICK1_HUMAN PRKCA-binding protein OS=Homo sapiens OX=9606 GN=PICK1 PE=1 SV=2	1	1	1	1	2.9	46.6	97765	41354	2.3641
Q99584	Protein S100-A13	S100A13	FUNCTION: Plays a role in the export of proteins that lack a signal peptide and are secreted by an alternative pathway. Binds two calcium ions per subunit. Binds one copper ion. Binding of one copper ion does not interfere with calcium binding. Required for the copper-dependent stress-induced export of IL1A and FGF1. The calcium-free protein binds to lipid vesicles containing phosphatidylserine, …	sp|Q99584|S10AD_HUMAN	sp|Q99584|S10AD_HUMAN Protein S100-A13 OS=Homo sapiens OX=9606 GN=S100A13 PE=1 SV=1	1	5	5	5	72.4	11.471	3215200	1360700	2.3629
Q9H0K6	Pseudouridylate synthase PUS7L	PUS7L	FUNCTION: Pseudouridylate synthase that catalyzes pseudouridylation of RNAs. {ECO:0000250|UniProtKB:Q96PZ0}.	sp|Q9H0K6|PUS7L_HUMAN	sp|Q9H0K6|PUS7L_HUMAN Pseudouridylate synthase PUS7L OS=Homo sapiens OX=9606 GN=PUS7L PE=1 SV=1	1	8	8	8	16.4	80.7	407560	172510	2.36253
Q9UK58	Cyclin-L1	CCNL1	FUNCTION: Involved in pre-mRNA splicing. Functions in association with cyclin-dependent kinases (CDKs) (PubMed:18216018). Inhibited by the CDK-specific inhibitor CDKN1A/p21 (PubMed:11980906). May play a role in the regulation of RNA polymerase II (pol II). May be a candidate proto-oncogene in head and neck squamous cell carcinomas (HNSCC) (PubMed:12414649, PubMed:15700036). {ECO:0000269|PubMed:11…	sp|Q9UK58|CCNL1_HUMAN	sp|Q9UK58|CCNL1_HUMAN Cyclin-L1 OS=Homo sapiens OX=9606 GN=CCNL1 PE=1 SV=1	1	5	5	5	14.3	59.633	603310	255710	2.35935
Q9HCM4	Band 4.1-like protein 5	EPB41L5	FUNCTION: May contribute to the correct positioning of tight junctions during the establishment of polarity in epithelial cells. {ECO:0000269|PubMed:17920587}.	sp|Q9HCM4|E41L5_HUMAN;sp|Q9H329|E41LB_HUMAN	sp|Q9HCM4|E41L5_HUMAN Band 4.1-like protein 5 OS=Homo sapiens OX=9606 GN=EPB41L5 PE=1 SV=3	2	5	5	5	9.1	81.855	381370	161710	2.35836
Q8WVX9	Fatty acyl-CoA reductase 1	FAR1	FUNCTION: Catalyzes the reduction of saturated and unsaturated C16 or C18 fatty acyl-CoA to fatty alcohols (PubMed:15220348, PubMed:24108123). It plays an essential role in the production of ether lipids/plasmalogens which synthesis requires fatty alcohols (PubMed:20071337, PubMed:24108123). In parallel, it is also required for wax monoesters production since fatty alcohols also constitute a subs…	sp|Q8WVX9|FACR1_HUMAN	sp|Q8WVX9|FACR1_HUMAN Fatty acyl-CoA reductase 1 OS=Homo sapiens OX=9606 GN=FAR1 PE=1 SV=1	1	2	2	2	7.2	59.356	334630	142100	2.35489
O00566	U3 small nucleolar ribonucleoprotein protein MPP10	MPHOSPH10	FUNCTION: Component of the 60-80S U3 small nucleolar ribonucleoprotein (U3 snoRNP). Required for the early cleavages during pre-18S ribosomal RNA processing.	sp|O00566|MPP10_HUMAN	sp|O00566|MPP10_HUMAN U3 small nucleolar ribonucleoprotein protein MPP10 OS=Homo sapiens OX=9606 GN=MPHOSPH10 PE=1 SV=2	1	1	1	1	2.6	78.863	32939	13996	2.35346
Q14896	Myosin-binding protein C, cardiac-type	MYBPC3	FUNCTION: Thick filament-associated protein located in the crossbridge region of vertebrate striated muscle a bands. In vitro it binds MHC, F-actin and native thin filaments, and modifies the activity of actin-activated myosin ATPase. It may modulate muscle contraction or may play a more structural role.	sp|Q14896|MYPC3_HUMAN	sp|Q14896|MYPC3_HUMAN Myosin-binding protein C, cardiac-type OS=Homo sapiens OX=9606 GN=MYBPC3 PE=1 SV=4	1	1	1	1	1.6	140.76	2645100	1125100	2.35099
P55011	Solute carrier family 12 member 2	SLC12A2	FUNCTION: Electrically silent transporter system. Mediates sodium and chloride reabsorption. Plays a vital role in the regulation of ionic balance and cell volume.	sp|P55011|S12A2_HUMAN	sp|P55011|S12A2_HUMAN Solute carrier family 12 member 2 OS=Homo sapiens OX=9606 GN=SLC12A2 PE=1 SV=1	1	9	9	9	11.4	131.45	1385800	591170	2.34416
Q15345	Leucine-rich repeat-containing protein 41	LRRC41	FUNCTION: Probable substrate recognition component of an ECS (Elongin BC-CUL2/5-SOCS-box protein) E3 ubiquitin ligase complex which mediates the ubiquitination and subsequent proteasomal degradation of target proteins. {ECO:0000269|PubMed:15601820}.	sp|Q15345|LRC41_HUMAN	sp|Q15345|LRC41_HUMAN Leucine-rich repeat-containing protein 41 OS=Homo sapiens OX=9606 GN=LRRC41 PE=1 SV=3	1	3	3	3	6.7	88.649	102230	43614	2.34397
P12081	Histidine--tRNA ligase, cytoplasmic	HARS1	FUNCTION: Catalyzes the ATP-dependent ligation of histidine to the 3'-end of its cognate tRNA, via the formation of an aminoacyl-adenylate intermediate (His-AMP) (PubMed:29235198). Plays a role in axon guidance (PubMed:26072516). {ECO:0000269|PubMed:26072516, ECO:0000269|PubMed:29235198}.	sp|P12081|HARS1_HUMAN	sp|P12081|HARS1_HUMAN Histidine--tRNA ligase, cytoplasmic OS=Homo sapiens OX=9606 GN=HARS1 PE=1 SV=2	1	13	8	8	31.6	57.41	1687700	720370	2.34282
Q96EK4	THAP domain-containing protein 11	THAP11	FUNCTION: Transcriptional repressor that plays a central role for embryogenesis and the pluripotency of embryonic stem (ES) cells. Sequence-specific DNA-binding factor that represses gene expression in pluripotent ES cells by directly binding to key genetic loci and recruiting epigenetic modifiers (By similarity). {ECO:0000250}.	sp|Q96EK4|THA11_HUMAN	sp|Q96EK4|THA11_HUMAN THAP domain-containing protein 11 OS=Homo sapiens OX=9606 GN=THAP11 PE=1 SV=2	1	2	2	2	6.1	34.455	201050	85888	2.34084
Q96L58	Beta-1,3-galactosyltransferase 6	B3GALT6	FUNCTION: Beta-1,3-galactosyltransferase that transfers galactose from UDP-galactose to substrates with a terminal beta-linked galactose residue. Has a preference for galactose-beta-1,4-xylose that is found in the linker region of glycosaminoglycans, such as heparan sulfate and chondroitin sulfate. Has no activity towards substrates with terminal glucosamine or galactosamine residues. {ECO:000026…	sp|Q96L58|B3GT6_HUMAN	sp|Q96L58|B3GT6_HUMAN Beta-1,3-galactosyltransferase 6 OS=Homo sapiens OX=9606 GN=B3GALT6 PE=1 SV=2	1	2	2	2	9.4	37.137	141360	60402	2.34032
Q8N1F8	Serine/threonine-protein kinase 11-interacting protein	STK11IP	FUNCTION: May regulate STK11/LKB1 function by controlling its subcellular localization. {ECO:0000269|PubMed:11741830}.	sp|Q8N1F8|S11IP_HUMAN	sp|Q8N1F8|S11IP_HUMAN Serine/threonine-protein kinase 11-interacting protein OS=Homo sapiens OX=9606 GN=STK11IP PE=1 SV=4	1	15	15	15	22.2	120.26	990880	423550	2.33946
P0C2W1	F-box/SPRY domain-containing protein 1	FBXO45	FUNCTION: Component of E3 ubiquitin ligase complexes. Required for normal neuromuscular synaptogenesis, axon pathfinding and neuronal migration (By similarity). Plays a role in the regulation of neurotransmission at mature neurons (By similarity). May control synaptic activity by controlling UNC13A via ubiquitin dependent pathway (By similarity). Specifically recognizes TP73, promoting its ubiqui…	sp|P0C2W1|FBSP1_HUMAN	sp|P0C2W1|FBSP1_HUMAN F-box/SPRY domain-containing protein 1 OS=Homo sapiens OX=9606 GN=FBXO45 PE=1 SV=1	1	1	1	1	5.2	30.632	62415	26709	2.33685
Q9H7P9	Pleckstrin homology domain-containing family G member 2	PLEKHG2	FUNCTION: May be a transforming oncogene with exchange activity for CDC42 (By similarity). May be a guanine-nucleotide exchange factor (GEF) for RAC1 and CDC42. Activated by the binding to subunits beta and gamma of the heterotrimeric guanine nucleotide-binding protein (G protein) (PubMed:18045877). Involved in the regulation of actin polymerization (PubMed:26573021). {ECO:0000250|UniProtKB:Q6KAU…	sp|Q9H7P9|PKHG2_HUMAN	sp|Q9H7P9|PKHG2_HUMAN Pleckstrin homology domain-containing family G member 2 OS=Homo sapiens OX=9606 GN=PLEKHG2 PE=1 SV=3	1	1	1	1	0.9	147.97	21693	9291.3	2.33476
Q13418	Integrin-linked protein kinase	ILK	FUNCTION: Receptor-proximal protein kinase regulating integrin-mediated signal transduction (PubMed:8538749, PubMed:9736715). May act as a mediator of inside-out integrin signaling. Focal adhesion protein part of the complex ILK-PINCH. This complex is considered to be one of the convergence points of integrin- and growth factor-signaling pathway. Could be implicated in mediating cell architecture…	sp|Q13418|ILK_HUMAN	sp|Q13418|ILK_HUMAN Integrin-linked protein kinase OS=Homo sapiens OX=9606 GN=ILK PE=1 SV=2	1	6	6	6	14.8	51.419	1057000	452940	2.33364
Q14320	Protein FAM50A	FAM50A	FUNCTION: May be a DNA-binding protein or transcriptional factor. {ECO:0000269|PubMed:9339379}.	sp|Q14320|FA50A_HUMAN	sp|Q14320|FA50A_HUMAN Protein FAM50A OS=Homo sapiens OX=9606 GN=FAM50A PE=1 SV=2	1	11	11	8	40.7	40.241	5401500	2317700	2.33054
Q8TBX8	Phosphatidylinositol 5-phosphate 4-kinase type-2 gamma	PIP4K2C	FUNCTION: May play an important role in the production of Phosphatidylinositol bisphosphate (PIP2), in the endoplasmic reticulum. {ECO:0000250}.	sp|Q8TBX8|PI42C_HUMAN	sp|Q8TBX8|PI42C_HUMAN Phosphatidylinositol 5-phosphate 4-kinase type-2 gamma OS=Homo sapiens OX=9606 GN=PIP4K2C PE=1 SV=3	1	8	8	8	28.3	47.299	1470000	630950	2.32982
Q96CM3	Pseudouridylate synthase RPUSD4, mitochondrial	RPUSD4	FUNCTION: Catalyzes uridine to pseudouridine isomerization (pseudouridylation) of different mitochondrial RNA substrates. Acts on position 1397 in 16S mitochondrial ribosomal RNA (16S mt-rRNA). This modification is required for the assembly of 16S mt-rRNA into a functional mitochondrial ribosome (PubMed:27974379). Acts on position 39 in mitochondrial tRNA(Phe) (PubMed:28082677). As a component of…	sp|Q96CM3|RUSD4_HUMAN	sp|Q96CM3|RUSD4_HUMAN Pseudouridylate synthase RPUSD4, mitochondrial OS=Homo sapiens OX=9606 GN=RPUSD4 PE=1 SV=1	1	2	2	2	12.2	42.205	69341	29800	2.32688
Q9NYU1	UDP-glucose:glycoprotein glucosyltransferase 2	UGGT2	FUNCTION: Recognizes glycoproteins with minor folding defects. Reglucosylates single N-glycans near the misfolded part of the protein, thus providing quality control for protein folding in the endoplasmic reticulum. Reglucosylated proteins are recognized by calreticulin for recycling to the endoplasmic reticulum and refolding or degradation. {ECO:0000269|PubMed:24415556}.	sp|Q9NYU1|UGGG2_HUMAN	sp|Q9NYU1|UGGG2_HUMAN UDP-glucose:glycoprotein glucosyltransferase 2 OS=Homo sapiens OX=9606 GN=UGGT2 PE=1 SV=4	1	9	6	6	8.2	174.73	271920	116870	2.32669
O75419	Cell division control protein 45 homolog	CDC45	FUNCTION: Required for initiation of chromosomal DNA replication.	sp|O75419|CDC45_HUMAN	sp|O75419|CDC45_HUMAN Cell division control protein 45 homolog OS=Homo sapiens OX=9606 GN=CDC45 PE=1 SV=1	1	3	3	3	7.8	65.568	129890	55834	2.32636
Q92667	A-kinase anchor protein 1, mitochondrial	AKAP1	FUNCTION: Binds to type I and II regulatory subunits of protein kinase A and anchors them to the cytoplasmic face of the mitochondrial outer membrane.	sp|Q92667|AKAP1_HUMAN	sp|Q92667|AKAP1_HUMAN A-kinase anchor protein 1, mitochondrial OS=Homo sapiens OX=9606 GN=AKAP1 PE=1 SV=1	1	6	6	6	10.1	97.34	421550	181340	2.32464
Q9UG63	ATP-binding cassette sub-family F member 2	ABCF2		sp|Q9UG63|ABCF2_HUMAN	sp|Q9UG63|ABCF2_HUMAN ATP-binding cassette sub-family F member 2 OS=Homo sapiens OX=9606 GN=ABCF2 PE=1 SV=2	1	8	8	8	17.7	71.289	1612000	694240	2.32196
Q9Y4B4	Helicase ARIP4	RAD54L2	FUNCTION: DNA helicase that modulates androgen receptor (AR)-dependent transactivation in a promoter-dependent manner. Not able to remodel mononucleosomes in vitro (By similarity). {ECO:0000250}.	sp|Q9Y4B4|ARIP4_HUMAN	sp|Q9Y4B4|ARIP4_HUMAN Helicase ARIP4 OS=Homo sapiens OX=9606 GN=RAD54L2 PE=1 SV=4	1	2	2	2	1.6	162.77	114190	49193	2.32127
Q9BW27	Nuclear pore complex protein Nup85	NUP85	FUNCTION: Essential component of the nuclear pore complex (NPC) that seems to be required for NPC assembly and maintenance (PubMed:12718872). As part of the NPC Nup107-160 subcomplex plays a role in RNA export and in tethering NUP96/Nup98 and NUP153 to the nucleus (PubMed:12718872). The Nup107-160 complex seems to be required for spindle assembly during mitosis (PubMed:16807356). NUP85 is require…	sp|Q9BW27|NUP85_HUMAN	sp|Q9BW27|NUP85_HUMAN Nuclear pore complex protein Nup85 OS=Homo sapiens OX=9606 GN=NUP85 PE=1 SV=1	1	6	6	6	13.4	75.019	584770	252000	2.32052
Q96DA2	Ras-related protein Rab-39B	RAB39B	FUNCTION: Small GTPases Rab involved in autophagy (PubMed:27103069). The small GTPases Rab are key regulators of intracellular membrane trafficking, from the formation of transport vesicles to their fusion with membranes. Rabs cycle between an inactive GDP-bound form and an active GTP-bound form that is able to recruit to membranes different sets of downstream effectors directly responsible for v…	sp|Q96DA2|RB39B_HUMAN	sp|Q96DA2|RB39B_HUMAN Ras-related protein Rab-39B OS=Homo sapiens OX=9606 GN=RAB39B PE=1 SV=1	1	2	2	2	12.2	24.622	195240	84149	2.32017
P04150	Glucocorticoid receptor	NR3C1	FUNCTION: Receptor for glucocorticoids (GC) (PubMed:27120390). Has a dual mode of action: as a transcription factor that binds to glucocorticoid response elements (GRE), both for nuclear and mitochondrial DNA, and as a modulator of other transcription factors. Affects inflammatory responses, cellular proliferation and differentiation in target tissues. Involved in chromatin remodeling (PubMed:959…	sp|P04150|GCR_HUMAN	sp|P04150|GCR_HUMAN Glucocorticoid receptor OS=Homo sapiens OX=9606 GN=NR3C1 PE=1 SV=1	1	4	4	4	10.2	85.658	47672	20562	2.31845
P40938	Replication factor C subunit 3	RFC3	FUNCTION: The elongation of primed DNA templates by DNA polymerase delta and epsilon requires the action of the accessory proteins proliferating cell nuclear antigen (PCNA) and activator 1.	sp|P40938|RFC3_HUMAN	sp|P40938|RFC3_HUMAN Replication factor C subunit 3 OS=Homo sapiens OX=9606 GN=RFC3 PE=1 SV=2	1	10	10	10	44.1	40.556	3597300	1551700	2.3183
Q9P2T1	GMP reductase 2	GMPR2	FUNCTION: Catalyzes the irreversible NADPH-dependent deamination of GMP to IMP. It functions in the conversion of nucleobase, nucleoside and nucleotide derivatives of G to A nucleotides, and in maintaining the intracellular balance of A and G nucleotides (PubMed:12009299, PubMed:12669231, PubMed:16359702, PubMed:22037469). Plays a role in modulating cellular differentiation (PubMed:12669231). {EC…	sp|Q9P2T1|GMPR2_HUMAN	sp|Q9P2T1|GMPR2_HUMAN GMP reductase 2 OS=Homo sapiens OX=9606 GN=GMPR2 PE=1 SV=1	1	7	7	7	39.1	37.874	892900	385470	2.31639
Q9H6X2	Anthrax toxin receptor 1	ANTXR1	FUNCTION: Plays a role in cell attachment and migration. Interacts with extracellular matrix proteins and with the actin cytoskeleton. Mediates adhesion of cells to type 1 collagen and gelatin, reorganization of the actin cytoskeleton and promotes cell spreading. Plays a role in the angiogenic response of cultured umbilical vein endothelial cells. {ECO:0000269|PubMed:15777794, ECO:0000269|PubMed:…	sp|Q9H6X2|ANTR1_HUMAN	sp|Q9H6X2|ANTR1_HUMAN Anthrax toxin receptor 1 OS=Homo sapiens OX=9606 GN=ANTXR1 PE=1 SV=2	1	2	2	2	5.5	62.788	115900	50057	2.31536
Q00613	Heat shock factor protein 1	HSF1	FUNCTION: Functions as a stress-inducible and DNA-binding transcription factor that plays a central role in the transcriptional activation of the heat shock response (HSR), leading to the expression of a large class of molecular chaperones heat shock proteins (HSPs) that protect cells from cellular insults' damage (PubMed:1871105, PubMed:11447121, PubMed:1986252, PubMed:7760831, PubMed:7623826, P…	sp|Q00613|HSF1_HUMAN	sp|Q00613|HSF1_HUMAN Heat shock factor protein 1 OS=Homo sapiens OX=9606 GN=HSF1 PE=1 SV=1	1	2	2	2	4.9	57.26	199530	86204	2.31463
P15407	Fos-related antigen 1	FOSL1		sp|P15407|FOSL1_HUMAN	sp|P15407|FOSL1_HUMAN Fos-related antigen 1 OS=Homo sapiens OX=9606 GN=FOSL1 PE=1 SV=1	1	1	1	1	4.8	29.413	247770	107110	2.31323
O60645	Exocyst complex component 3	EXOC3	FUNCTION: Component of the exocyst complex involved in the docking of exocytic vesicles with fusion sites on the plasma membrane.	sp|O60645|EXOC3_HUMAN	sp|O60645|EXOC3_HUMAN Exocyst complex component 3 OS=Homo sapiens OX=9606 GN=EXOC3 PE=1 SV=3	1	3	3	3	6.3	85.566	189470	81941	2.31227
Q8WUX2	Glutathione-specific gamma-glutamylcyclotransferase 2	CHAC2	FUNCTION: Catalyzes the cleavage of glutathione into 5-oxo-L-proline and a Cys-Gly dipeptide. Acts specifically on glutathione, but not on other gamma-glutamyl peptides. {ECO:0000269|PubMed:27913623}.	sp|Q8WUX2|CHAC2_HUMAN	sp|Q8WUX2|CHAC2_HUMAN Glutathione-specific gamma-glutamylcyclotransferase 2 OS=Homo sapiens OX=9606 GN=CHAC2 PE=1 SV=1	1	3	3	3	25.5	20.874	135670	58718	2.31054
Q9BYC9	39S ribosomal protein L20, mitochondrial	MRPL20		sp|Q9BYC9|RM20_HUMAN	sp|Q9BYC9|RM20_HUMAN 39S ribosomal protein L20, mitochondrial OS=Homo sapiens OX=9606 GN=MRPL20 PE=1 SV=1	1	4	4	4	28.2	17.442	1097400	474970	2.31046
Q01484	Ankyrin-2	ANK2	FUNCTION: Plays an essential role in the localization and membrane stabilization of ion transporters and ion channels in several cell types, including cardiomyocytes, as well as in striated muscle cells. In skeletal muscle, required for proper localization of DMD and DCTN4 and for the formation and/or stability of a special subset of microtubules associated with costameres and neuromuscular junct…	sp|Q01484|ANK2_HUMAN	sp|Q01484|ANK2_HUMAN Ankyrin-2 OS=Homo sapiens OX=9606 GN=ANK2 PE=1 SV=4	1	5	5	5	1.9	433.71	109950	47631	2.30837
Q9H9A5	CCR4-NOT transcription complex subunit 10	CNOT10	FUNCTION: Component of the CCR4-NOT complex which is one of the major cellular mRNA deadenylases and is linked to various cellular processes including bulk mRNA degradation, miRNA-mediated repression, translational repression during translational initiation and general transcription regulation. Additional complex functions may be a consequence of its influence on mRNA expression. Is not required …	sp|Q9H9A5|CNO10_HUMAN	sp|Q9H9A5|CNO10_HUMAN CCR4-NOT transcription complex subunit 10 OS=Homo sapiens OX=9606 GN=CNOT10 PE=1 SV=1	1	5	5	5	10.2	82.309	578570	250750	2.30736
O75376	Nuclear receptor corepressor 1	NCOR1	FUNCTION: Mediates transcriptional repression by certain nuclear receptors (PubMed:20812024). Part of a complex which promotes histone deacetylation and the formation of repressive chromatin structures which may impede the access of basal transcription factors. Participates in the transcriptional repressor activity produced by BCL6. Recruited by ZBTB7A to the androgen response elements/ARE on tar…	sp|O75376|NCOR1_HUMAN	sp|O75376|NCOR1_HUMAN Nuclear receptor corepressor 1 OS=Homo sapiens OX=9606 GN=NCOR1 PE=1 SV=2	1	7	7	7	4.2	270.21	507510	220170	2.30508
Q9H7F0	Polyamine-transporting ATPase 13A3	ATP13A3		sp|Q9H7F0|AT133_HUMAN	sp|Q9H7F0|AT133_HUMAN Polyamine-transporting ATPase 13A3 OS=Homo sapiens OX=9606 GN=ATP13A3 PE=1 SV=4	1	10	10	10	12.7	138.04	469480	203770	2.30397
Q96NL8	Cilia- and flagella-associated protein 418	CFAP418	FUNCTION: May be involved in photoreceptor outer segment disk morphogenesis (By similarity). {ECO:0000250|UniProtKB:Q3UJP5}.	sp|Q96NL8|CF418_HUMAN	sp|Q96NL8|CF418_HUMAN Cilia- and flagella-associated protein 418 OS=Homo sapiens OX=9606 GN=CFAP418 PE=1 SV=1	1	1	1	1	7.2	23.38	88198	38286	2.30366
Q8NDA8	Maestro heat-like repeat-containing protein family member 1	MROH1		sp|Q8NDA8|MROH1_HUMAN	sp|Q8NDA8|MROH1_HUMAN Maestro heat-like repeat-containing protein family member 1 OS=Homo sapiens OX=9606 GN=MROH1 PE=2 SV=3	1	2	2	2	1.4	181.25	66000	28658	2.30302
Q8NBJ4	Golgi membrane protein 1	GOLM1	FUNCTION: Unknown. Cellular response protein to viral infection.	sp|Q8NBJ4|GOLM1_HUMAN	sp|Q8NBJ4|GOLM1_HUMAN Golgi membrane protein 1 OS=Homo sapiens OX=9606 GN=GOLM1 PE=1 SV=1	1	5	5	5	15.2	45.333	909270	394930	2.30236
Q9UIL1	Short coiled-coil protein	SCOC	FUNCTION: Positive regulator of amino acid starvation-induced autophagy. {ECO:0000269|PubMed:22354037}.	sp|Q9UIL1|SCOC_HUMAN	sp|Q9UIL1|SCOC_HUMAN Short coiled-coil protein OS=Homo sapiens OX=9606 GN=SCOC PE=1 SV=2	1	1	1	1	11.3	18.045	511910	222470	2.30103
Q9UBQ6	Exostosin-like 2	EXTL2	FUNCTION: Glycosyltransferase required for the biosynthesis of heparan-sulfate and responsible for the alternating addition of beta-1-4-linked glucuronic acid (GlcA) and alpha-1-4-linked N-acetylglucosamine (GlcNAc) units to nascent heparan sulfate chains. {ECO:0000269|PubMed:10318803}.	sp|Q9UBQ6|EXTL2_HUMAN	sp|Q9UBQ6|EXTL2_HUMAN Exostosin-like 2 OS=Homo sapiens OX=9606 GN=EXTL2 PE=1 SV=1	1	5	5	5	23.3	37.465	875670	380570	2.30094
O75648	Mitochondrial tRNA-specific 2-thiouridylase 1	TRMU	FUNCTION: Catalyzes the 2-thiolation of uridine at the wobble position (U34) of mitochondrial tRNA(Lys), tRNA(Glu) and tRNA(Gln). Required for the formation of 5-taurinomethyl-2-thiouridine (tm5s2U) of mitochondrial tRNA(Lys), tRNA(Glu), and tRNA(Gln) at the wobble position. ATP is required to activate the C2 atom of the wobble base. {ECO:0000269|PubMed:15509579, ECO:0000269|PubMed:15944150, ECO:…	sp|O75648|MTU1_HUMAN	sp|O75648|MTU1_HUMAN Mitochondrial tRNA-specific 2-thiouridylase 1 OS=Homo sapiens OX=9606 GN=TRMU PE=1 SV=2	1	10	10	10	36.3	47.744	1478800	642800	2.30056
O15321	Transmembrane 9 superfamily member 1	TM9SF1	FUNCTION: Plays an essential role in autophagy. {ECO:0000269|PubMed:19029833}.	sp|O15321|TM9S1_HUMAN	sp|O15321|TM9S1_HUMAN Transmembrane 9 superfamily member 1 OS=Homo sapiens OX=9606 GN=TM9SF1 PE=2 SV=2	1	6	6	6	18.3	68.86	808120	351290	2.30044
O95486	Protein transport protein Sec24A	SEC24A	FUNCTION: Component of the coat protein complex II (COPII) which promotes the formation of transport vesicles from the endoplasmic reticulum (ER). The coat has two main functions, the physical deformation of the endoplasmic reticulum membrane into vesicles and the selection of cargo molecules for their transport to the Golgi complex (PubMed:20427317, PubMed:17499046, PubMed:18843296). Plays a cen…	sp|O95486|SC24A_HUMAN	sp|O95486|SC24A_HUMAN Protein transport protein Sec24A OS=Homo sapiens OX=9606 GN=SEC24A PE=1 SV=2	1	10	10	10	14.5	119.75	968780	421220	2.29994
Q9BS92	Protein NipSnap homolog 3B	NIPSNAP3B		sp|Q9BS92|NPS3B_HUMAN	sp|Q9BS92|NPS3B_HUMAN Protein NipSnap homolog 3B OS=Homo sapiens OX=9606 GN=NIPSNAP3B PE=2 SV=1	1	4	3	3	21.5	28.313	780890	339670	2.29897
Q13753	Laminin subunit gamma-2	LAMC2	FUNCTION: Binding to cells via a high affinity receptor, laminin is thought to mediate the attachment, migration and organization of cells into tissues during embryonic development by interacting with other extracellular matrix components. Ladsin exerts cell-scattering activity toward a wide variety of cells, including epithelial, endothelial, and fibroblastic cells. {ECO:0000269|PubMed:8265624}.	sp|Q13753|LAMC2_HUMAN	sp|Q13753|LAMC2_HUMAN Laminin subunit gamma-2 OS=Homo sapiens OX=9606 GN=LAMC2 PE=1 SV=2	1	11	11	11	13.6	130.97	778510	339400	2.29378
Q96AB3	Isochorismatase domain-containing protein 2	ISOC2		sp|Q96AB3|ISOC2_HUMAN	sp|Q96AB3|ISOC2_HUMAN Isochorismatase domain-containing protein 2 OS=Homo sapiens OX=9606 GN=ISOC2 PE=1 SV=1	1	5	5	5	57.1	22.337	1627800	710040	2.29255
P14373	Zinc finger protein RFP	TRIM27	FUNCTION: E3 ubiquitin-protein ligase that mediates ubiquitination of PIK3C2B and inhibits its activity; mediates the formation of 'Lys-48'-linked polyubiquitin chains; the function inhibits CD4 T-cell activation. Acts as a regulator of retrograde transport: together with MAGEL2, mediates the formation of 'Lys-63'-linked polyubiquitin chains at 'Lys-220' of WASHC1, leading to promote endosomal F-…	sp|P14373|TRI27_HUMAN	sp|P14373|TRI27_HUMAN Zinc finger protein RFP OS=Homo sapiens OX=9606 GN=TRIM27 PE=1 SV=1	1	1	1	1	2.5	58.489	49291	21582	2.28389
Q86X83	COMM domain-containing protein 2	COMMD2	FUNCTION: May modulate activity of cullin-RING E3 ubiquitin ligase (CRL) complexes (PubMed:21778237). May down-regulate activation of NF-kappa-B (PubMed:15799966). {ECO:0000269|PubMed:15799966, ECO:0000305|PubMed:21778237}.	sp|Q86X83|COMD2_HUMAN	sp|Q86X83|COMD2_HUMAN COMM domain-containing protein 2 OS=Homo sapiens OX=9606 GN=COMMD2 PE=1 SV=2	1	5	5	5	34.2	22.745	793960	347640	2.28386
Q86TB9	Protein PAT1 homolog 1	PATL1	FUNCTION: RNA-binding protein involved in deadenylation-dependent decapping of mRNAs, leading to the degradation of mRNAs. Acts as a scaffold protein that connects deadenylation and decapping machinery. Required for cytoplasmic mRNA processing body (P-body) assembly. In case of infection, required for translation and replication of hepatitis C virus (HCV). {ECO:0000269|PubMed:17936923, ECO:000026…	sp|Q86TB9|PATL1_HUMAN	sp|Q86TB9|PATL1_HUMAN Protein PAT1 homolog 1 OS=Homo sapiens OX=9606 GN=PATL1 PE=1 SV=2	1	2	2	2	4.3	86.849	192270	84216	2.28306
Q14696	LRP chaperone MESD	MESD	FUNCTION: Chaperone specifically assisting the folding of beta-propeller/EGF modules within the family of low-density lipoprotein receptors (LDLRs) (PubMed:15014448). Acts as a modulator of the Wnt pathway through chaperoning the coreceptors of the canonical Wnt pathway, LRP5 and LRP6, to the plasma membrane (PubMed:17488095). Essential for specification of embryonic polarity and mesoderm inducti…	sp|Q14696|MESD_HUMAN	sp|Q14696|MESD_HUMAN LRP chaperone MESD OS=Homo sapiens OX=9606 GN=MESD PE=1 SV=2	1	5	5	5	37.6	26.076	1053200	461740	2.28094
O95707	Ribonuclease P protein subunit p29	POP4	FUNCTION: Component of ribonuclease P, a ribonucleoprotein complex that generates mature tRNA molecules by cleaving their 5'-ends. {ECO:0000269|PubMed:10024167, ECO:0000269|PubMed:10352175, ECO:0000269|PubMed:30454648}.	sp|O95707|RPP29_HUMAN	sp|O95707|RPP29_HUMAN Ribonuclease P protein subunit p29 OS=Homo sapiens OX=9606 GN=POP4 PE=1 SV=2	1	4	4	4	25.5	25.424	779380	341930	2.27936
Q8TCD5	5(3)-deoxyribonucleotidase, cytosolic type	NT5C	FUNCTION: Dephosphorylates the 5' and 2'(3')-phosphates of deoxyribonucleotides, with a preference for dUMP and dTMP, intermediate activity towards dGMP, and low activity towards dCMP and dAMP.	sp|Q8TCD5|NT5C_HUMAN	sp|Q8TCD5|NT5C_HUMAN 5(3)-deoxyribonucleotidase, cytosolic type OS=Homo sapiens OX=9606 GN=NT5C PE=1 SV=2	1	6	6	6	38.3	23.382	671110	294430	2.27935
Q9UHR4	Brain-specific angiogenesis inhibitor 1-associated protein 2-like protein 1	BAIAP2L1	FUNCTION: May function as adapter protein. Involved in the formation of clusters of actin bundles. Plays a role in the reorganization of the actin cytoskeleton in response to bacterial infection. {ECO:0000269|PubMed:17430976, ECO:0000269|PubMed:19366662, ECO:0000269|PubMed:22921828}.	sp|Q9UHR4|BI2L1_HUMAN	sp|Q9UHR4|BI2L1_HUMAN Brain-specific angiogenesis inhibitor 1-associated protein 2-like protein 1 OS=Homo sapiens OX=9606 GN=BAIAP2L1 PE=1 SV=2	1	6	6	6	21.7	56.882	942000	413530	2.27795
Q9NRY5	Protein FAM114A2	FAM114A2		sp|Q9NRY5|F1142_HUMAN	sp|Q9NRY5|F1142_HUMAN Protein FAM114A2 OS=Homo sapiens OX=9606 GN=FAM114A2 PE=1 SV=4	1	6	6	6	16.2	55.468	683830	300260	2.27746
P24386	Rab proteins geranylgeranyltransferase component A 1	CHM	FUNCTION: Substrate-binding subunit of the Rab geranylgeranyltransferase (GGTase) complex. Binds unprenylated Rab proteins and presents the substrate peptide to the catalytic component B composed of RABGGTA and RABGGTB, and remains bound to it after the geranylgeranyl transfer reaction. The component A is thought to be regenerated by transferring its prenylated Rab back to the donor membrane. Bes…	sp|P24386|RAE1_HUMAN	sp|P24386|RAE1_HUMAN Rab proteins geranylgeranyltransferase component A 1 OS=Homo sapiens OX=9606 GN=CHM PE=1 SV=3	1	2	2	2	3.4	73.475	79362	34849	2.27731
Q9UJC5	SH3 domain-binding glutamic acid-rich-like protein 2	SH3BGRL2		sp|Q9UJC5|SH3L2_HUMAN	sp|Q9UJC5|SH3L2_HUMAN SH3 domain-binding glutamic acid-rich-like protein 2 OS=Homo sapiens OX=9606 GN=SH3BGRL2 PE=1 SV=2	1	1	1	1	13.1	12.326	320120	140580	2.27714
P09972	Fructose-bisphosphate aldolase C	ALDOC		sp|P09972|ALDOC_HUMAN	sp|P09972|ALDOC_HUMAN Fructose-bisphosphate aldolase C OS=Homo sapiens OX=9606 GN=ALDOC PE=1 SV=2	1	4	2	2	14.8	39.455	640000	281310	2.27507
Q86Z14	Beta-klotho	KLB	FUNCTION: Contributes to the transcriptional repression of cholesterol 7-alpha-hydroxylase (CYP7A1), the rate-limiting enzyme in bile acid synthesis. Probably inactive as a glycosidase. Increases the ability of FGFR1 and FGFR4 to bind FGF21 (By similarity). {ECO:0000250}.	sp|Q86Z14|KLOTB_HUMAN	sp|Q86Z14|KLOTB_HUMAN Beta-klotho OS=Homo sapiens OX=9606 GN=KLB PE=1 SV=1	1	1	1	1	2.7	119.81	8632600	3796000	2.27413
Q14738	Serine/threonine-protein phosphatase 2A 56 kDa regulatory subunit delta isoform	PPP2R5D	FUNCTION: The B regulatory subunit might modulate substrate selectivity and catalytic activity, and also might direct the localization of the catalytic enzyme to a particular subcellular compartment.	sp|Q14738|2A5D_HUMAN	sp|Q14738|2A5D_HUMAN Serine/threonine-protein phosphatase 2A 56 kDa regulatory subunit delta isoform OS=Homo sapiens OX=9606 GN=PPP2R5D PE=1 SV=1	1	13	13	10	26.9	69.991	2632800	1158500	2.27259
Q86Y79	Probable peptidyl-tRNA hydrolase	PTRH1		sp|Q86Y79|PTH_HUMAN	sp|Q86Y79|PTH_HUMAN Probable peptidyl-tRNA hydrolase OS=Homo sapiens OX=9606 GN=PTRH1 PE=1 SV=1	1	7	7	7	51.4	22.936	1306100	574820	2.27219
Q8IWT0	Protein archease	ZBTB8OS	FUNCTION: Component of the tRNA-splicing ligase complex required to facilitate the enzymatic turnover of catalytic subunit RTCB. Together with DDX1, acts by facilitating the guanylylation of RTCB, a key intermediate step in tRNA ligation. {ECO:0000269|PubMed:24870230}.	sp|Q8IWT0|ARCH_HUMAN	sp|Q8IWT0|ARCH_HUMAN Protein archease OS=Homo sapiens OX=9606 GN=ZBTB8OS PE=1 SV=2	1	1	1	1	6	19.491	110880	48801	2.27208
Q8N2K0	Lysophosphatidylserine lipase ABHD12	ABHD12	FUNCTION: Lysophosphatidylserine (LPS) lipase that mediates the hydrolysis of lysophosphatidylserine, a class of signaling lipids that regulates immunological and neurological processes (PubMed:25290914, PubMed:30237167, PubMed:30420694, PubMed:30720278, PubMed:30643283). Represents a major lysophosphatidylserine lipase in the brain, thereby playing a key role in the central nervous system (By si…	sp|Q8N2K0|ABD12_HUMAN	sp|Q8N2K0|ABD12_HUMAN Lysophosphatidylserine lipase ABHD12 OS=Homo sapiens OX=9606 GN=ABHD12 PE=1 SV=2	1	8	8	8	34.4	45.096	1270400	559320	2.27133
Q9Y314	Nitric oxide synthase-interacting protein	NOSIP	FUNCTION: E3 ubiquitin-protein ligase that is essential for proper development of the forebrain, the eye, and the face. Catalyzes monoubiquitination of serine/threonine-protein phosphatase 2A (PP2A) catalytic subunit PPP2CA/PPP2CB (By similarity). Negatively regulates nitric oxide production by inducing NOS1 and NOS3 translocation to actin cytoskeleton and inhibiting their enzymatic activity (Pub…	sp|Q9Y314|NOSIP_HUMAN	sp|Q9Y314|NOSIP_HUMAN Nitric oxide synthase-interacting protein OS=Homo sapiens OX=9606 GN=NOSIP PE=1 SV=1	1	7	7	7	36.9	33.172	376960	166020	2.27057
A6NJ78	12S rRNA N4-methylcytidine (m4C) methyltransferase	METTL15	FUNCTION: N4-methylcytidine (m4C) methyltransferase responsible for the methylation of position C839 in mitochondrial 12S rRNA (PubMed:31665743). Involved in the stabilization of 12S rRNA folding, therefore facilitating the assembly of the mitochondrial small ribosomal subunits (PubMed:31665743). {ECO:0000269|PubMed:31665743}.	sp|A6NJ78|MET15_HUMAN;sp|P0C7V9|ME15P_HUMAN	sp|A6NJ78|MET15_HUMAN 12S rRNA N4-methylcytidine (m4C) methyltransferase OS=Homo sapiens OX=9606 GN=METTL15 PE=1 SV=1;sp|P0C7V9|ME15P_HUMAN Putative methyltransferase-like protein 15P1 OS=Homo sapiens OX=9606 GN=METTL15P1 PE=5 SV=1	2	2	2	2	7.1	46.121	78182	34453	2.26924
Q86UE8	Serine/threonine-protein kinase tousled-like 2	TLK2	FUNCTION: Serine/threonine-protein kinase involved in the process of chromatin assembly and probably also DNA replication, transcription, repair, and chromosome segregation. Phosphorylates the chromatin assembly factors ASF1A AND ASF1B. Phosphorylation of ASF1A prevents its proteasome-mediated degradation, thereby enhancing chromatin assembly. Negative regulator of amino acid starvation-induced a…	sp|Q86UE8|TLK2_HUMAN;sp|Q9UKI8|TLK1_HUMAN	sp|Q86UE8|TLK2_HUMAN Serine/threonine-protein kinase tousled-like 2 OS=Homo sapiens OX=9606 GN=TLK2 PE=1 SV=2	2	4	4	4	8.8	87.66	312440	137860	2.26636
P56962	Syntaxin-17	STX17	FUNCTION: SNAREs, soluble N-ethylmaleimide-sensitive factor-attachment protein receptors, are essential proteins for fusion of cellular membranes. SNAREs localized on opposing membranes assemble to form a trans-SNARE complex, an extended, parallel four alpha-helical bundle that drives membrane fusion (PubMed:23217709, PubMed:25686604, PubMed:28306502). STX17 is a SNARE of the autophagosome involv…	sp|P56962|STX17_HUMAN	sp|P56962|STX17_HUMAN Syntaxin-17 OS=Homo sapiens OX=9606 GN=STX17 PE=1 SV=2	1	1	1	1	9.6	33.403	57665	25459	2.26501
Q9NVV0	Trimeric intracellular cation channel type B	TMEM38B	FUNCTION: Monovalent cation channel required for maintenance of rapid intracellular calcium release. May act as a potassium counter-ion channel that functions in synchronization with calcium release from intracellular stores. {ECO:0000250|UniProtKB:Q9DAV9}.	sp|Q9NVV0|TM38B_HUMAN	sp|Q9NVV0|TM38B_HUMAN Trimeric intracellular cation channel type B OS=Homo sapiens OX=9606 GN=TMEM38B PE=1 SV=1	1	3	3	3	16.8	32.509	302860	133740	2.26454
Q9NUB1	Acetyl-coenzyme A synthetase 2-like, mitochondrial	ACSS1	FUNCTION: Catalyzes the synthesis of acetyl-CoA from short-chain fatty acids (PubMed:16788062). Acetate is the preferred substrate (PubMed:16788062). Can also utilize propionate with a much lower affinity (By similarity). Provides acetyl-CoA that is utilized mainly for oxidation under ketogenic conditions (By similarity). Involved in thermogenesis under ketogenic conditions, using acetate as a vi…	sp|Q9NUB1|ACS2L_HUMAN	sp|Q9NUB1|ACS2L_HUMAN Acetyl-coenzyme A synthetase 2-like, mitochondrial OS=Homo sapiens OX=9606 GN=ACSS1 PE=1 SV=2	1	1	1	1	2.9	74.856	85788	37900	2.26354
Q9UJ98	Cohesin subunit SA-3	STAG3	FUNCTION: Meiosis specific component of cohesin complex. The cohesin complex is required for the cohesion of sister chromatids after DNA replication. The cohesin complex apparently forms a large proteinaceous ring within which sister chromatids can be trapped. At anaphase, the complex is cleaved and dissociates from chromatin, allowing sister chromatids to segregate. The meiosis-specific cohesin …	sp|Q9UJ98|STAG3_HUMAN	sp|Q9UJ98|STAG3_HUMAN Cohesin subunit SA-3 OS=Homo sapiens OX=9606 GN=STAG3 PE=1 SV=2	1	5	5	5	6.9	139.03	435670	192490	2.26334
Q8WUY1	Protein THEM6	THEM6		sp|Q8WUY1|THEM6_HUMAN	sp|Q8WUY1|THEM6_HUMAN Protein THEM6 OS=Homo sapiens OX=9606 GN=THEM6 PE=1 SV=2	1	2	2	2	11.5	23.865	980360	433550	2.26124
P98196	Phospholipid-transporting ATPase IH	ATP11A	FUNCTION: Catalytic component of a P4-ATPase flippase complex which catalyzes the hydrolysis of ATP coupled to the transport of aminophospholipids from the outer to the inner leaflet of various membranes and ensures the maintenance of asymmetric distribution of phospholipids. Phospholipid translocation seems also to be implicated in vesicle formation and in uptake of lipid signaling molecules (Pr…	sp|P98196|AT11A_HUMAN	sp|P98196|AT11A_HUMAN Phospholipid-transporting ATPase IH OS=Homo sapiens OX=9606 GN=ATP11A PE=1 SV=3	1	5	5	5	6.8	129.75	360220	159310	2.26113
Q8N884	Cyclic GMP-AMP synthase	CGAS	FUNCTION: Nucleotidyltransferase that catalyzes the formation of cyclic GMP-AMP (cGAMP) from ATP and GTP and plays a key role in innate immunity (PubMed:23258413, PubMed:23707061, PubMed:23722159, PubMed:24077100, PubMed:25131990, PubMed:29976794, PubMed:30799039). Catalysis involves both the formation of a 2',5' phosphodiester linkage at the GpA step and the formation of a 3',5' phosphodiester l…	sp|Q8N884|CGAS_HUMAN	sp|Q8N884|CGAS_HUMAN Cyclic GMP-AMP synthase OS=Homo sapiens OX=9606 GN=CGAS PE=1 SV=2	1	1	1	1	2.9	58.814	93593	41412	2.26005
Q12894	Interferon-related developmental regulator 2	IFRD2		sp|Q12894|IFRD2_HUMAN	sp|Q12894|IFRD2_HUMAN Interferon-related developmental regulator 2 OS=Homo sapiens OX=9606 GN=IFRD2 PE=1 SV=3	1	1	1	1	3	54.813	55249	24456	2.25912
O15116	U6 snRNA-associated Sm-like protein LSm1	LSM1	FUNCTION: Plays a role in the degradation of histone mRNAs, the only eukaryotic mRNAs that are not polyadenylated (PubMed:18172165). Probably also part of an LSm subunits-containing complex involved in the general process of mRNA degradation (By similarity). {ECO:0000250|UniProtKB:P47017, ECO:0000269|PubMed:18172165}.	sp|O15116|LSM1_HUMAN	sp|O15116|LSM1_HUMAN U6 snRNA-associated Sm-like protein LSm1 OS=Homo sapiens OX=9606 GN=LSM1 PE=1 SV=1	1	3	3	3	39.1	15.179	1331800	589590	2.25886
Q8IWT6	Volume-regulated anion channel subunit LRRC8A	LRRC8A	FUNCTION: Essential component of the volume-regulated anion channel (VRAC, also named VSOAC channel), an anion channel required to maintain a constant cell volume in response to extracellular or intracellular osmotic changes (PubMed:24725410, PubMed:24790029, PubMed:26530471, PubMed:26824658, PubMed:28193731, PubMed:29769723). The VRAC channel conducts iodide better than chloride and can also con…	sp|Q8IWT6|LRC8A_HUMAN	sp|Q8IWT6|LRC8A_HUMAN Volume-regulated anion channel subunit LRRC8A OS=Homo sapiens OX=9606 GN=LRRC8A PE=1 SV=1	1	12	11	11	21.9	94.198	1014700	449390	2.25795
P56199	Integrin alpha-1	ITGA1	FUNCTION: Integrin alpha-1/beta-1 is a receptor for laminin and collagen. It recognizes the proline-hydroxylated sequence G-F-P-G-E-R in collagen. Involved in anchorage-dependent, negative regulation of EGF-stimulated cell growth. {ECO:0000269|PubMed:15592458}.	sp|P56199|ITA1_HUMAN	sp|P56199|ITA1_HUMAN Integrin alpha-1 OS=Homo sapiens OX=9606 GN=ITGA1 PE=1 SV=2	1	2	2	2	2.8	130.85	263170	116780	2.25355
O14730	Serine/threonine-protein kinase RIO3	RIOK3	FUNCTION: Involved in regulation of type I interferon (IFN)-dependent immune response which plays a critical role in the innate immune response against DNA and RNA viruses. May act as an adapter protein essential for the recruitment of TBK1 to IRF3 (PubMed:24807708). Phosphorylates IFIH1 on 'Ser-828' interfering with IFIH1 filament assembly on long dsRNA and resulting in attenuated IFIH1-signalin…	sp|O14730|RIOK3_HUMAN	sp|O14730|RIOK3_HUMAN Serine/threonine-protein kinase RIO3 OS=Homo sapiens OX=9606 GN=RIOK3 PE=1 SV=2	1	5	5	5	18.5	59.092	335170	149010	2.24931
Q8WVY7	Ubiquitin-like domain-containing CTD phosphatase 1	UBLCP1	FUNCTION: Dephosphorylates 26S nuclear proteasomes, thereby decreasing their proteolytic activity. The dephosphorylation may prevent assembly of the core and regulatory particles (CP and RP) into mature 26S proteasome. {ECO:0000269|PubMed:21949367}.	sp|Q8WVY7|UBCP1_HUMAN	sp|Q8WVY7|UBCP1_HUMAN Ubiquitin-like domain-containing CTD phosphatase 1 OS=Homo sapiens OX=9606 GN=UBLCP1 PE=1 SV=2	1	15	15	15	50	36.804	7555800	3359800	2.24888
Q9NRG7	Epimerase family protein SDR39U1	SDR39U1	FUNCTION: Putative NADP-dependent oxidoreductase. {ECO:0000305}.	sp|Q9NRG7|D39U1_HUMAN	sp|Q9NRG7|D39U1_HUMAN Epimerase family protein SDR39U1 OS=Homo sapiens OX=9606 GN=SDR39U1 PE=1 SV=3	1	3	3	3	18.8	31.076	466910	207710	2.24789
O96018	Amyloid-beta A4 precursor protein-binding family A member 3	APBA3	FUNCTION: May modulate processing of the amyloid-beta precursor protein (APP) and hence formation of APP-beta. May enhance the activity of HIF1A in macrophages by inhibiting the activity of HIF1AN. {ECO:0000269|PubMed:19726677}.	sp|O96018|APBA3_HUMAN	sp|O96018|APBA3_HUMAN Amyloid-beta A4 precursor protein-binding family A member 3 OS=Homo sapiens OX=9606 GN=APBA3 PE=1 SV=1	1	1	1	1	2.8	61.453	25203	11217	2.24686
P42695	Condensin-2 complex subunit D3	NCAPD3	FUNCTION: Regulatory subunit of the condensin-2 complex, a complex which establishes mitotic chromosome architecture and is involved in physical rigidity of the chromatid axis (PubMed:14532007). May promote the resolution of double-strand DNA catenanes (intertwines) between sister chromatids. Condensin-mediated compaction likely increases tension in catenated sister chromatids, providing directio…	sp|P42695|CNDD3_HUMAN	sp|P42695|CNDD3_HUMAN Condensin-2 complex subunit D3 OS=Homo sapiens OX=9606 GN=NCAPD3 PE=1 SV=2	1	10	10	10	9.1	168.89	819650	365010	2.24555
Q9BT40	Inositol polyphosphate 5-phosphatase K	INPP5K	FUNCTION: Inositol 5-phosphatase which acts on inositol 1,4,5-trisphosphate, inositol 1,3,4,5-tetrakisphosphate, phosphatidylinositol 4,5-bisphosphate and phosphatidylinositol 3,4,5-trisphosphate (PubMed:10753883, PubMed:16824732). Has 6-fold higher affinity for phosphatidylinositol 4,5-bisphosphate than for inositol 1,4,5-trisphosphate (PubMed:10753883). Negatively regulates assembly of the acti…	sp|Q9BT40|INP5K_HUMAN	sp|Q9BT40|INP5K_HUMAN Inositol polyphosphate 5-phosphatase K OS=Homo sapiens OX=9606 GN=INPP5K PE=1 SV=3	1	6	6	6	19.9	51.09	1333400	594140	2.24425
Q8NCG7	Diacylglycerol lipase-beta	DAGLB	FUNCTION: Lipase that catalyzes the hydrolysis of arachidonic acid (AA)-esterified diacylglycerols (DAGs) to produce the principal endocannabinoid, 2-arachidonoylglycerol (2-AG) which can be further cleaved by downstream enzymes to release arachidonic acid (AA) for cyclooxygenase (COX)-mediated eicosanoid production (PubMed:14610053). Preferentially hydrolyzes DAGs at the sn-1 position in a calci…	sp|Q8NCG7|DGLB_HUMAN	sp|Q8NCG7|DGLB_HUMAN Diacylglycerol lipase-beta OS=Homo sapiens OX=9606 GN=DAGLB PE=1 SV=2	1	12	12	12	26.3	73.731	1482300	660660	2.24367
O60583	Cyclin-T2	CCNT2	FUNCTION: Regulatory subunit of the cyclin-dependent kinase pair (CDK9/cyclin T) complex, also called positive transcription elongation factor B (P-TEFB), which is proposed to facilitate the transition from abortive to production elongation by phosphorylating the CTD (carboxy-terminal domain) of the large subunit of RNA polymerase II (RNAP II) (PubMed:9499409, PubMed:15563843). The activity of th…	sp|O60583|CCNT2_HUMAN	sp|O60583|CCNT2_HUMAN Cyclin-T2 OS=Homo sapiens OX=9606 GN=CCNT2 PE=1 SV=2	1	4	3	3	8.1	81.028	238240	106200	2.24331
Q96PK6	RNA-binding protein 14	RBM14	FUNCTION: Isoform 1 may function as a nuclear receptor coactivator, enhancing transcription through other coactivators such as NCOA6 and CITED1. Isoform 2, functions as a transcriptional repressor, modulating transcriptional activities of coactivators including isoform 1, NCOA6 and CITED1 (PubMed:11443112). Regulates centriole biogenesis by suppressing the formation of aberrant centriolar protein…	sp|Q96PK6|RBM14_HUMAN	sp|Q96PK6|RBM14_HUMAN RNA-binding protein 14 OS=Homo sapiens OX=9606 GN=RBM14 PE=1 SV=2	1	3	3	3	5.1	69.491	367870	164210	2.24024
Q9Y6K9	NF-kappa-B essential modulator	IKBKG	FUNCTION: Regulatory subunit of the IKK core complex which phosphorylates inhibitors of NF-kappa-B thus leading to the dissociation of the inhibitor/NF-kappa-B complex and ultimately the degradation of the inhibitor. Its binding to scaffolding polyubiquitin seems to play a role in IKK activation by multiple signaling receptor pathways. However, the specific type of polyubiquitin recognized upon c…	sp|Q9Y6K9|NEMO_HUMAN	sp|Q9Y6K9|NEMO_HUMAN NF-kappa-B essential modulator OS=Homo sapiens OX=9606 GN=IKBKG PE=1 SV=2	1	4	4	4	14.3	48.197	414640	185260	2.23815
P48509	CD151 antigen	CD151	FUNCTION: Essential for the proper assembly of the glomerular and tubular basement membranes in kidney. {ECO:0000269|PubMed:15265795}.; FUNCTION: (Microbial infection) Plays a role in human papillomavirus 16/HPV-16 endocytosis upon binding to cell surface receptor. {ECO:0000269|PubMed:24553111}.	sp|P48509|CD151_HUMAN	sp|P48509|CD151_HUMAN CD151 antigen OS=Homo sapiens OX=9606 GN=CD151 PE=1 SV=3	1	3	3	3	10.7	28.295	2130300	952820	2.23578
Q96M96	FYVE, RhoGEF and PH domain-containing protein 4	FGD4	FUNCTION: Activates CDC42, a member of the Ras-like family of Rho- and Rac proteins, by exchanging bound GDP for free GTP. Plays a role in regulating the actin cytoskeleton and cell shape. Activates MAPK8 (By similarity). {ECO:0000250, ECO:0000269|PubMed:15133042}.	sp|Q96M96|FGD4_HUMAN	sp|Q96M96|FGD4_HUMAN FYVE, RhoGEF and PH domain-containing protein 4 OS=Homo sapiens OX=9606 GN=FGD4 PE=1 SV=2	1	2	2	2	3.8	86.625	170010	76073	2.23483
Q9BPX6	Calcium uptake protein 1, mitochondrial	MICU1	FUNCTION: Key regulator of mitochondrial calcium uniporter (MCU) that senses calcium level via its EF-hand domains (PubMed:20693986, PubMed:23101630, PubMed:23747253, PubMed:24313810, PubMed:24332854, PubMed:24503055, PubMed:24560927, PubMed:26341627, PubMed:26903221, PubMed:27099988). MICU1 and MICU2 form a disulfide-linked heterodimer that stimulates and inhibits MCU activity, depending on the …	sp|Q9BPX6|MICU1_HUMAN	sp|Q9BPX6|MICU1_HUMAN Calcium uptake protein 1, mitochondrial OS=Homo sapiens OX=9606 GN=MICU1 PE=1 SV=1	1	3	3	3	11.1	54.351	308090	138010	2.23237
P14635	G2/mitotic-specific cyclin-B1	CCNB1	FUNCTION: Essential for the control of the cell cycle at the G2/M (mitosis) transition. {ECO:0000269|PubMed:17495531, ECO:0000269|PubMed:17495533}.	sp|P14635|CCNB1_HUMAN	sp|P14635|CCNB1_HUMAN G2/mitotic-specific cyclin-B1 OS=Homo sapiens OX=9606 GN=CCNB1 PE=1 SV=1	1	2	2	2	6.9	48.337	92380	41393	2.23178
Q9H5N1	Rab GTPase-binding effector protein 2	RABEP2	FUNCTION: Plays a role in membrane trafficking and in homotypic early endosome fusion (PubMed:9524116). Participates in arteriogenesis by regulating vascular endothelial growth factor receptor 2/VEGFR2 cell surface expression and endosomal trafficking (PubMed:29425100). By interacting with SDCCAG8, localizes to centrosomes and plays a critical role in ciliogenesis (PubMed:27224062). {ECO:0000269|…	sp|Q9H5N1|RABE2_HUMAN	sp|Q9H5N1|RABE2_HUMAN Rab GTPase-binding effector protein 2 OS=Homo sapiens OX=9606 GN=RABEP2 PE=1 SV=2	1	2	2	2	4.7	63.542	56642	25387	2.23114
Q04724	Transducin-like enhancer protein 1	TLE1	FUNCTION: Transcriptional corepressor that binds to a number of transcription factors. Inhibits NF-kappa-B-regulated gene expression. Inhibits the transcriptional activation mediated by FOXA2, and by CTNNB1 and TCF family members in Wnt signaling. The effects of full-length TLE family members may be modulated by association with dominant-negative AES. Unusual function as coactivator for ESRRG. {E…	sp|Q04724|TLE1_HUMAN;sp|Q04727|TLE4_HUMAN	sp|Q04724|TLE1_HUMAN Transducin-like enhancer protein 1 OS=Homo sapiens OX=9606 GN=TLE1 PE=1 SV=2;sp|Q04727|TLE4_HUMAN Transducin-like enhancer protein 4 OS=Homo sapiens OX=9606 GN=TLE4 PE=1 SV=3	2	4	3	3	10.1	83.2	49293	22098	2.23065
Q8TDN6	Ribosome biogenesis protein BRX1 homolog	BRIX1	FUNCTION: Required for biogenesis of the 60S ribosomal subunit.	sp|Q8TDN6|BRX1_HUMAN	sp|Q8TDN6|BRX1_HUMAN Ribosome biogenesis protein BRX1 homolog OS=Homo sapiens OX=9606 GN=BRIX1 PE=1 SV=2	1	10	10	10	36	41.401	1256500	563430	2.23009
O00567	Nucleolar protein 56	NOP56	FUNCTION: Involved in the early to middle stages of 60S ribosomal subunit biogenesis. Core component of box C/D small nucleolar ribonucleoprotein (snoRNP) particles. Required for the biogenesis of box C/D snoRNAs such U3, U8 and U14 snoRNAs. {ECO:0000269|PubMed:12777385, ECO:0000269|PubMed:15574333}.	sp|O00567|NOP56_HUMAN	sp|O00567|NOP56_HUMAN Nucleolar protein 56 OS=Homo sapiens OX=9606 GN=NOP56 PE=1 SV=4	1	2	2	2	5.4	66.049	147790	66274	2.22998
Q96Q11	CCA tRNA nucleotidyltransferase 1, mitochondrial	TRNT1	FUNCTION: [Isoform 1]: Adds and repairs the conserved 3'-CCA sequence necessary for the attachment of amino acids to the 3' terminus of tRNA molecules, using CTP and ATP as substrates. {ECO:0000269|PubMed:11504732}.; FUNCTION: [Isoform 2]: Adds 2 C residues (CC-) to the 3' terminus of tRNA molecules instead of a complete CCA end as isoform 1 does (in vitro). {ECO:0000269|PubMed:17204286}.	sp|Q96Q11|TRNT1_HUMAN	sp|Q96Q11|TRNT1_HUMAN CCA tRNA nucleotidyltransferase 1, mitochondrial OS=Homo sapiens OX=9606 GN=TRNT1 PE=1 SV=2	1	9	9	9	24.4	50.127	1606000	720390	2.22935
Q8N335	Glycerol-3-phosphate dehydrogenase 1-like protein	GPD1L	FUNCTION: Plays a role in regulating cardiac sodium current; decreased enzymatic activity with resulting increased levels of glycerol 3-phosphate activating the DPD1L-dependent SCN5A phosphorylation pathway, may ultimately lead to decreased sodium current; cardiac sodium current may also be reduced due to alterations of NAD(H) balance induced by DPD1L. {ECO:0000269|PubMed:19666841, ECO:0000269|Pu…	sp|Q8N335|GPD1L_HUMAN	sp|Q8N335|GPD1L_HUMAN Glycerol-3-phosphate dehydrogenase 1-like protein OS=Homo sapiens OX=9606 GN=GPD1L PE=1 SV=1	1	5	5	5	23.9	38.418	402080	180480	2.22784
Q9Y3C8	Ubiquitin-fold modifier-conjugating enzyme 1	UFC1	FUNCTION: E2-like enzyme which forms an intermediate with UFM1 via a thioester linkage. {ECO:0000269|PubMed:15071506, ECO:0000269|PubMed:29868776}.	sp|Q9Y3C8|UFC1_HUMAN	sp|Q9Y3C8|UFC1_HUMAN Ubiquitin-fold modifier-conjugating enzyme 1 OS=Homo sapiens OX=9606 GN=UFC1 PE=1 SV=3	1	1	1	1	6	19.458	288890	129700	2.22737
Q96HN2	Adenosylhomocysteinase 3	AHCYL2	FUNCTION: May regulate the electrogenic sodium/bicarbonate cotransporter SLC4A4 activity and Mg(2+)-sensitivity. On the contrary of its homolog AHCYL1, does not regulate ITPR1 sensitivity to inositol 1,4,5-trisphosphate (PubMed:19220705). {ECO:0000250|UniProtKB:A6QLP2, ECO:0000269|PubMed:19220705}.	sp|Q96HN2|SAHH3_HUMAN	sp|Q96HN2|SAHH3_HUMAN Adenosylhomocysteinase 3 OS=Homo sapiens OX=9606 GN=AHCYL2 PE=1 SV=1	1	7	3	3	16.7	66.72	1441800	647730	2.22593
Q71UI9	Histone H2A.V	H2AZ2	FUNCTION: Variant histone H2A which replaces conventional H2A in a subset of nucleosomes. Nucleosomes wrap and compact DNA into chromatin, limiting DNA accessibility to the cellular machineries which require DNA as a template. Histones thereby play a central role in transcription regulation, DNA repair, DNA replication and chromosomal stability. DNA accessibility is regulated via a complex set of…	sp|Q71UI9|H2AV_HUMAN;sp|P0C0S5|H2AZ_HUMAN	sp|Q71UI9|H2AV_HUMAN Histone H2A.V OS=Homo sapiens OX=9606 GN=H2AZ2 PE=1 SV=3;sp|P0C0S5|H2AZ_HUMAN Histone H2A.Z OS=Homo sapiens OX=9606 GN=H2AZ1 PE=1 SV=2	2	4	2	2	46.1	13.509	439630	197600	2.22485
Q9H019	Mitochondrial fission regulator 1-like	MTFR1L		sp|Q9H019|MFR1L_HUMAN	sp|Q9H019|MFR1L_HUMAN Mitochondrial fission regulator 1-like OS=Homo sapiens OX=9606 GN=MTFR1L PE=1 SV=2	1	1	1	1	4.1	31.957	21015	9449.3	2.22397
O60934	Nibrin	NBN	FUNCTION: Component of the MRE11-RAD50-NBN (MRN complex) which plays a critical role in the cellular response to DNA damage and the maintenance of chromosome integrity. The complex is involved in double-strand break (DSB) repair, DNA recombination, maintenance of telomere integrity, cell cycle checkpoint control and meiosis. The complex possesses single-strand endonuclease activity and double-str…	sp|O60934|NBN_HUMAN	sp|O60934|NBN_HUMAN Nibrin OS=Homo sapiens OX=9606 GN=NBN PE=1 SV=1	1	2	2	2	3.2	84.958	172910	77780	2.22307
Q8N8S7	Protein enabled homolog	ENAH	FUNCTION: Ena/VASP proteins are actin-associated proteins involved in a range of processes dependent on cytoskeleton remodeling and cell polarity such as axon guidance and lamellipodial and filopodial dynamics in migrating cells. ENAH induces the formation of F-actin rich outgrowths in fibroblasts. Acts synergistically with BAIAP2-alpha and downstream of NTN1 to promote filipodia formation (By si…	sp|Q8N8S7|ENAH_HUMAN	sp|Q8N8S7|ENAH_HUMAN Protein enabled homolog OS=Homo sapiens OX=9606 GN=ENAH PE=1 SV=2	1	2	2	2	6.8	66.509	234880	105660	2.22298
Q5T1V6	Probable ATP-dependent RNA helicase DDX59	DDX59		sp|Q5T1V6|DDX59_HUMAN	sp|Q5T1V6|DDX59_HUMAN Probable ATP-dependent RNA helicase DDX59 OS=Homo sapiens OX=9606 GN=DDX59 PE=1 SV=1	1	4	4	4	9.5	68.809	246490	110890	2.22283
Q92673	Sortilin-related receptor	SORL1	FUNCTION: Sorting receptor that directs several proteins to their correct location within the cell (Probable). Along with AP-1 complex, involved Golgi apparatus - endosome sorting (PubMed:17646382). Sorting receptor for APP, regulating its intracellular trafficking and processing into amyloidogenic-beta peptides. Retains APP in the trans-Golgi network, hence preventing its transit through late en…	sp|Q92673|SORL_HUMAN	sp|Q92673|SORL_HUMAN Sortilin-related receptor OS=Homo sapiens OX=9606 GN=SORL1 PE=1 SV=2	1	10	10	10	7.9	248.42	722150	325020	2.22186
Q9P2R6	Arginine-glutamic acid dipeptide repeats protein	RERE	FUNCTION: Plays a role as a transcriptional repressor during development. May play a role in the control of cell survival. Overexpression of RERE recruits BAX to the nucleus particularly to POD and triggers caspase-3 activation, leading to cell death. {ECO:0000269|PubMed:11331249}.	sp|Q9P2R6|RERE_HUMAN	sp|Q9P2R6|RERE_HUMAN Arginine-glutamic acid dipeptide repeats protein OS=Homo sapiens OX=9606 GN=RERE PE=1 SV=2	1	2	2	2	1.9	172.42	134440	60564	2.2198
Q8NBU5	Outer mitochondrial transmembrane helix translocase	ATAD1	FUNCTION: ATPase that plays a critical role in regulating the surface expression of AMPA receptors (AMPAR), thereby regulating synaptic plasticity and learning and memory. Required for NMDA-stimulated AMPAR internalization and inhibition of GRIA1 and GRIA2 recycling back to the plasma membrane; these activities are ATPase-dependent (By similarity). {ECO:0000250}.	sp|Q8NBU5|ATAD1_HUMAN	sp|Q8NBU5|ATAD1_HUMAN Outer mitochondrial transmembrane helix translocase OS=Homo sapiens OX=9606 GN=ATAD1 PE=1 SV=1	1	4	4	4	12.2	40.744	219350	98828	2.21951
Q9UHI6	Probable ATP-dependent RNA helicase DDX20	DDX20	FUNCTION: The SMN complex plays a catalyst role in the assembly of small nuclear ribonucleoproteins (snRNPs), the building blocks of the spliceosome. Thereby, plays an important role in the splicing of cellular pre-mRNAs. Most spliceosomal snRNPs contain a common set of Sm proteins SNRPB, SNRPD1, SNRPD2, SNRPD3, SNRPE, SNRPF and SNRPG that assemble in a heptameric protein ring on the Sm site of t…	sp|Q9UHI6|DDX20_HUMAN	sp|Q9UHI6|DDX20_HUMAN Probable ATP-dependent RNA helicase DDX20 OS=Homo sapiens OX=9606 GN=DDX20 PE=1 SV=2	1	8	8	8	13.6	92.239	613620	276670	2.21788
Q96CP6	Protein Aster-A	GRAMD1A	FUNCTION: Cholesterol transporter that mediates non-vesicular transport of cholesterol from the plasma membrane (PM) to the endoplasmic reticulum (ER) (By similarity). Contains unique domains for binding cholesterol and the PM, thereby serving as a molecular bridge for the transfer of cholesterol from the PM to the ER (By similarity). Plays a crucial role in cholesterol homeostasis and has the un…	sp|Q96CP6|ASTRA_HUMAN	sp|Q96CP6|ASTRA_HUMAN Protein Aster-A OS=Homo sapiens OX=9606 GN=GRAMD1A PE=1 SV=2	1	5	5	5	11	80.679	661740	298470	2.21711
P13196	5-aminolevulinate synthase, non-specific, mitochondrial	ALAS1		sp|P13196|HEM1_HUMAN	sp|P13196|HEM1_HUMAN 5-aminolevulinate synthase, non-specific, mitochondrial OS=Homo sapiens OX=9606 GN=ALAS1 PE=1 SV=2	1	3	3	3	8	70.58	132460	59758	2.21661
Q68E01	Integrator complex subunit 3	INTS3	FUNCTION: Component of the Integrator (INT) complex. The Integrator complex is involved in the small nuclear RNAs (snRNA) U1 and U2 transcription and in their 3'-box-dependent processing. The Integrator complex is associated with the C-terminal domain (CTD) of RNA polymerase II largest subunit (POLR2A) and is recruited to the U1 and U2 snRNAs genes (Probable). Mediates recruitment of cytoplasmic …	sp|Q68E01|INT3_HUMAN	sp|Q68E01|INT3_HUMAN Integrator complex subunit 3 OS=Homo sapiens OX=9606 GN=INTS3 PE=1 SV=1	1	7	7	7	10.2	118.07	290270	130990	2.21597
Q12824	SWI/SNF-related matrix-associated actin-dependent regulator of chromatin subfamily B member 1	SMARCB1	FUNCTION: Core component of the BAF (hSWI/SNF) complex. This ATP-dependent chromatin-remodeling complex plays important roles in cell proliferation and differentiation, in cellular antiviral activities and inhibition of tumor formation. The BAF complex is able to create a stable, altered form of chromatin that constrains fewer negative supercoils than normal. This change in supercoiling would be …	sp|Q12824|SNF5_HUMAN	sp|Q12824|SNF5_HUMAN SWI/SNF-related matrix-associated actin-dependent regulator of chromatin subfamily B member 1 OS=Homo sapiens OX=9606 GN=SMARCB1 PE=1 SV=2	1	4	4	4	21	44.141	411600	185800	2.21529
Q9Y2G5	GDP-fucose protein O-fucosyltransferase 2	POFUT2	FUNCTION: Catalyzes the reaction that attaches fucose through an O-glycosidic linkage to a conserved serine or threonine residue in the consensus sequence C1-X(2,3)-S/T-C2-X(2)-G of thrombospondin type 1 repeats where C1 and C2 are the first and second cysteines, respectively. O-fucosylates members of several protein families including the ADAMTS family, the thrombosporin (TSP) and spondin famili…	sp|Q9Y2G5|OFUT2_HUMAN	sp|Q9Y2G5|OFUT2_HUMAN GDP-fucose protein O-fucosyltransferase 2 OS=Homo sapiens OX=9606 GN=POFUT2 PE=1 SV=3	1	12	12	12	36.6	49.975	3780800	1709200	2.21203
Q9H446	RWD domain-containing protein 1	RWDD1	FUNCTION: Protects DRG2 from proteolytic degradation. {ECO:0000250}.	sp|Q9H446|RWDD1_HUMAN	sp|Q9H446|RWDD1_HUMAN RWD domain-containing protein 1 OS=Homo sapiens OX=9606 GN=RWDD1 PE=1 SV=1	1	4	4	4	22.2	27.939	369680	167160	2.21153
Q96DP5	Methionyl-tRNA formyltransferase, mitochondrial	MTFMT	FUNCTION: Formylates methionyl-tRNA in mitochondria. A single tRNA(Met) gene gives rise to both an initiator and an elongator species via an unknown mechanism (By similarity). {ECO:0000250}.	sp|Q96DP5|FMT_HUMAN	sp|Q96DP5|FMT_HUMAN Methionyl-tRNA formyltransferase, mitochondrial OS=Homo sapiens OX=9606 GN=MTFMT PE=1 SV=2	1	7	7	7	26.5	43.832	825910	373800	2.2095
Q9UHN1	DNA polymerase subunit gamma-2, mitochondrial	POLG2	FUNCTION: Mitochondrial polymerase processivity subunit. It regulates the polymerase and exonuclease activities promoting processive DNA synthesis. Binds to ss-DNA. {ECO:0000269|PubMed:30157269}.	sp|Q9UHN1|DPOG2_HUMAN	sp|Q9UHN1|DPOG2_HUMAN DNA polymerase subunit gamma-2, mitochondrial OS=Homo sapiens OX=9606 GN=POLG2 PE=1 SV=1	1	7	7	7	26.6	54.91	466070	210940	2.20949
P30520	Adenylosuccinate synthetase isozyme 2	ADSS2	FUNCTION: Plays an important role in the de novo pathway and in the salvage pathway of purine nucleotide biosynthesis. Catalyzes the first committed step in the biosynthesis of AMP from IMP. {ECO:0000250|UniProtKB:P46664}.	sp|P30520|PURA2_HUMAN	sp|P30520|PURA2_HUMAN Adenylosuccinate synthetase isozyme 2 OS=Homo sapiens OX=9606 GN=ADSS2 PE=1 SV=3	1	6	6	6	14	50.097	1191400	539570	2.20805
O75792	Ribonuclease H2 subunit A	RNASEH2A	FUNCTION: Catalytic subunit of RNase HII, an endonuclease that specifically degrades the RNA of RNA:DNA hybrids. Participates in DNA replication, possibly by mediating the removal of lagging-strand Okazaki fragment RNA primers during DNA replication. Mediates the excision of single ribonucleotides from DNA:RNA duplexes. {ECO:0000269|PubMed:16845400, ECO:0000269|PubMed:21177858}.	sp|O75792|RNH2A_HUMAN	sp|O75792|RNH2A_HUMAN Ribonuclease H2 subunit A OS=Homo sapiens OX=9606 GN=RNASEH2A PE=1 SV=2	1	4	4	4	21.7	33.395	434910	196980	2.20789
P57073	Transcription factor SOX-8	SOX8	FUNCTION: Transcription factor that may play a role in central nervous system, limb and facial development. May be involved in male sex determination. Binds the consensus motif 5'-[AT][AT]CAA[AT]G-3' (By similarity). {ECO:0000250|UniProtKB:Q04886}.	sp|P57073|SOX8_HUMAN;sp|P48436|SOX9_HUMAN;sp|P35713|SOX18_HUMAN;sp|Q9H6I2|SOX17_HUMAN;sp|P56693|SOX10_HUMAN	sp|P57073|SOX8_HUMAN Transcription factor SOX-8 OS=Homo sapiens OX=9606 GN=SOX8 PE=2 SV=1;sp|P48436|SOX9_HUMAN Transcription factor SOX-9 OS=Homo sapiens OX=9606 GN=SOX9 PE=1 SV=1;sp|P35713|SOX18_HUMAN Transcription factor SOX-18 OS=Homo sapiens OX=9606 GN	5	2	2	2	5.4	47.314	135750	61514	2.20681
A0PK00	Transmembrane protein 120B	TMEM120B	FUNCTION: Necessary for efficient adipogenesis. Does not show ion channel activity. {ECO:0000250|UniProtKB:Q3TA38}.	sp|A0PK00|T120B_HUMAN	sp|A0PK00|T120B_HUMAN Transmembrane protein 120B OS=Homo sapiens OX=9606 GN=TMEM120B PE=1 SV=1	1	1	1	1	5	40.245	95438	43254	2.20645
Q8WUP2	Filamin-binding LIM protein 1	FBLIM1	FUNCTION: Serves as an anchoring site for cell-ECM adhesion proteins and filamin-containing actin filaments. Is implicated in cell shape modulation (spreading) and motility. May participate in the regulation of filamin-mediated cross-linking and stabilization of actin filaments. May also regulate the assembly of filamin-containing signaling complexes that control actin assembly. Promotes dissocia…	sp|Q8WUP2|FBLI1_HUMAN	sp|Q8WUP2|FBLI1_HUMAN Filamin-binding LIM protein 1 OS=Homo sapiens OX=9606 GN=FBLIM1 PE=1 SV=2	1	2	2	2	7.5	40.669	167600	75964	2.20631
P52294	Importin subunit alpha-5	KPNA1	FUNCTION: Functions in nuclear protein import as an adapter protein for nuclear receptor KPNB1. Binds specifically and directly to substrates containing either a simple or bipartite NLS motif. Docking of the importin/substrate complex to the nuclear pore complex (NPC) is mediated by KPNB1 through binding to nucleoporin FxFG repeats and the complex is subsequently translocated through the pore by …	sp|P52294|IMA5_HUMAN	sp|P52294|IMA5_HUMAN Importin subunit alpha-5 OS=Homo sapiens OX=9606 GN=KPNA1 PE=1 SV=3	1	9	4	4	25.7	60.221	425870	193080	2.20567
Q15813	Tubulin-specific chaperone E	TBCE	FUNCTION: Tubulin-folding protein; involved in the second step of the tubulin folding pathway and in the regulation of tubulin heterodimer dissociation. Required for correct organization of microtubule cytoskeleton and mitotic splindle, and maintenance of the neuronal microtubule network. {ECO:0000269|PubMed:11847227, ECO:0000269|PubMed:27666369}.	sp|Q15813|TBCE_HUMAN	sp|Q15813|TBCE_HUMAN Tubulin-specific chaperone E OS=Homo sapiens OX=9606 GN=TBCE PE=1 SV=1	1	7	7	7	20.7	59.345	980170	444460	2.20531
P22676	Calretinin	CALB2	FUNCTION: Calretinin is a calcium-binding protein which is abundant in auditory neurons.	sp|P22676|CALB2_HUMAN	sp|P22676|CALB2_HUMAN Calretinin OS=Homo sapiens OX=9606 GN=CALB2 PE=2 SV=2	1	2	2	2	12.2	31.54	88258	40030	2.2048
Q96K37	Solute carrier family 35 member E1	SLC35E1	FUNCTION: Putative transporter. {ECO:0000250}.	sp|Q96K37|S35E1_HUMAN	sp|Q96K37|S35E1_HUMAN Solute carrier family 35 member E1 OS=Homo sapiens OX=9606 GN=SLC35E1 PE=1 SV=2	1	4	4	4	17.6	44.772	649840	294770	2.20457
O75475	PC4 and SFRS1-interacting protein	PSIP1	FUNCTION: Transcriptional coactivator involved in neuroepithelial stem cell differentiation and neurogenesis. Involved in particular in lens epithelial cell gene regulation and stress responses. May play an important role in lens epithelial to fiber cell terminal differentiation. May play a protective role during stress-induced apoptosis. Isoform 2 is a more general and stronger transcriptional c…	sp|O75475|PSIP1_HUMAN	sp|O75475|PSIP1_HUMAN PC4 and SFRS1-interacting protein OS=Homo sapiens OX=9606 GN=PSIP1 PE=1 SV=1	1	2	1	1	4.7	60.103	96515	43780	2.20455
O43823	A-kinase anchor protein 8	AKAP8	FUNCTION: Anchoring protein that mediates the subcellular compartmentation of cAMP-dependent protein kinase (PKA type II) (PubMed:9473338). Acts as an anchor for a PKA-signaling complex onto mitotic chromosomes, which is required for maintenance of chromosomes in a condensed form throughout mitosis. Recruits condensin complex subunit NCAPD2 to chromosomes required for chromatin condensation; the …	sp|O43823|AKAP8_HUMAN	sp|O43823|AKAP8_HUMAN A-kinase anchor protein 8 OS=Homo sapiens OX=9606 GN=AKAP8 PE=1 SV=1	1	2	2	2	5.8	76.107	115760	52512	2.20445
Q9NPI0	Transmembrane protein 138	TMEM138	FUNCTION: Required for ciliogenesis. {ECO:0000269|PubMed:22282472}.	sp|Q9NPI0|TM138_HUMAN	sp|Q9NPI0|TM138_HUMAN Transmembrane protein 138 OS=Homo sapiens OX=9606 GN=TMEM138 PE=1 SV=1	1	1	1	1	8.6	19.262	84136	38213	2.20176
P98170	E3 ubiquitin-protein ligase XIAP	XIAP	FUNCTION: Multi-functional protein which regulates not only caspases and apoptosis, but also modulates inflammatory signaling and immunity, copper homeostasis, mitogenic kinase signaling, cell proliferation, as well as cell invasion and metastasis. Acts as a direct caspase inhibitor. Directly bind to the active site pocket of CASP3 and CASP7 and obstructs substrate entry. Inactivates CASP9 by kee…	sp|P98170|XIAP_HUMAN	sp|P98170|XIAP_HUMAN E3 ubiquitin-protein ligase XIAP OS=Homo sapiens OX=9606 GN=XIAP PE=1 SV=2	1	2	2	2	7.2	56.684	77510	35213	2.20118
Q9Y6A1	Protein O-mannosyl-transferase 1	POMT1	FUNCTION: Transfers mannosyl residues to the hydroxyl group of serine or threonine residues. Coexpression of both POMT1 and POMT2 is necessary for enzyme activity, expression of either POMT1 or POMT2 alone is insufficient (PubMed:12369018, PubMed:14699049, PubMed:28512129). Essentially dedicated to O-mannosylation of alpha-DAG1 and few other proteins but not of cadherins and protocaherins (PubMed…	sp|Q9Y6A1|POMT1_HUMAN	sp|Q9Y6A1|POMT1_HUMAN Protein O-mannosyl-transferase 1 OS=Homo sapiens OX=9606 GN=POMT1 PE=1 SV=3	1	4	4	4	8.3	84.88	473140	214970	2.20096
Q8N3E9	1-phosphatidylinositol 4,5-bisphosphate phosphodiesterase delta-3	PLCD3	FUNCTION: Hydrolyzes the phosphatidylinositol 4,5-bisphosphate (PIP2) to generate 2 second messenger molecules diacylglycerol (DAG) and inositol 1,4,5-trisphosphate (IP3). DAG mediates the activation of protein kinase C (PKC), while IP3 releases Ca(2+) from intracellular stores. Essential for trophoblast and placental development. May participate in cytokinesis by hydrolyzing PIP2 at the cleavage…	sp|Q8N3E9|PLCD3_HUMAN	sp|Q8N3E9|PLCD3_HUMAN 1-phosphatidylinositol 4,5-bisphosphate phosphodiesterase delta-3 OS=Homo sapiens OX=9606 GN=PLCD3 PE=1 SV=3	1	3	3	3	5.7	89.257	154160	70126	2.19833
Q9UKK3	Protein mono-ADP-ribosyltransferase PARP4	PARP4	FUNCTION: Mono-ADP-ribosyltransferase that mediates mono-ADP-ribosylation of target proteins. {ECO:0000269|PubMed:25043379}.	sp|Q9UKK3|PARP4_HUMAN	sp|Q9UKK3|PARP4_HUMAN Protein mono-ADP-ribosyltransferase PARP4 OS=Homo sapiens OX=9606 GN=PARP4 PE=1 SV=3	1	12	12	12	10.4	192.59	950120	432540	2.19661
O96007	Molybdopterin synthase catalytic subunit	MOCS2	FUNCTION: Catalytic subunit of the molybdopterin synthase complex, a complex that catalyzes the conversion of precursor Z into molybdopterin. Acts by mediating the incorporation of 2 sulfur atoms from thiocarboxylated MOCS2A into precursor Z to generate a dithiolene group. {ECO:0000255|HAMAP-Rule:MF_03052, ECO:0000269|PubMed:12732628, ECO:0000269|PubMed:15073332}.	sp|O96007|MOC2B_HUMAN	sp|O96007|MOC2B_HUMAN Molybdopterin synthase catalytic subunit OS=Homo sapiens OX=9606 GN=MOCS2 PE=1 SV=1	1	2	2	2	18.6	20.944	132340	60260	2.19615
P35612	Beta-adducin	ADD2	FUNCTION: Membrane-cytoskeleton-associated protein that promotes the assembly of the spectrin-actin network. Binds to the erythrocyte membrane receptor SLC2A1/GLUT1 and may therefore provide a link between the spectrin cytoskeleton to the plasma membrane. Binds to calmodulin. Calmodulin binds preferentially to the beta subunit. {ECO:0000269|PubMed:18347014}.	sp|P35612|ADDB_HUMAN	sp|P35612|ADDB_HUMAN Beta-adducin OS=Homo sapiens OX=9606 GN=ADD2 PE=1 SV=3	1	5	5	5	10.1	80.853	286410	130580	2.19337
P60903	Protein S100-A10	S100A10	FUNCTION: Because S100A10 induces the dimerization of ANXA2/p36, it may function as a regulator of protein phosphorylation in that the ANXA2 monomer is the preferred target (in vitro) of tyrosine-specific kinase.	sp|P60903|S10AA_HUMAN	sp|P60903|S10AA_HUMAN Protein S100-A10 OS=Homo sapiens OX=9606 GN=S100A10 PE=1 SV=2	1	4	4	4	36.1	11.203	11503000	5245700	2.19284
P28288	ATP-binding cassette sub-family D member 3	ABCD3	FUNCTION: Probable transporter involved in the transport of branched-chain fatty acids and C27 bile acids into the peroxisome; the latter function is a crucial step in bile acid biosynthesis (PubMed:25168382). The nucleotide-binding fold acts as an ATP-binding subunit with ATPase activity (PubMed:11248239). {ECO:0000269|PubMed:11248239, ECO:0000269|PubMed:25168382}.	sp|P28288|ABCD3_HUMAN	sp|P28288|ABCD3_HUMAN ATP-binding cassette sub-family D member 3 OS=Homo sapiens OX=9606 GN=ABCD3 PE=1 SV=1	1	14	14	14	27.2	75.475	2528800	1154000	2.19133
P49959	Double-strand break repair protein MRE11	MRE11	FUNCTION: Component of the MRN complex, which plays a central role in double-strand break (DSB) repair, DNA recombination, maintenance of telomere integrity and meiosis (PubMed:9651580, PubMed:9590181, PubMed:9705271, PubMed:11741547, PubMed:29670289). The complex possesses single-strand endonuclease activity and double-strand-specific 3'-5' exonuclease activity, which are provided by MRE11 (PubM…	sp|P49959|MRE11_HUMAN	sp|P49959|MRE11_HUMAN Double-strand break repair protein MRE11 OS=Homo sapiens OX=9606 GN=MRE11 PE=1 SV=3	1	11	11	11	24	80.592	2692500	1229700	2.18956
Q6N075	Molybdate-anion transporter	MFSD5	FUNCTION: Mediates high-affinity intracellular uptake of the rare oligo-element molybdenum. {ECO:0000269|PubMed:21464289}.	sp|Q6N075|MFSD5_HUMAN	sp|Q6N075|MFSD5_HUMAN Molybdate-anion transporter OS=Homo sapiens OX=9606 GN=MFSD5 PE=1 SV=2	1	2	2	2	7.3	49.764	430310	196550	2.18932
Q6Y288	Beta-1,3-glucosyltransferase	B3GLCT	FUNCTION: O-glucosyltransferase that transfers glucose toward fucose with a beta-1,3 linkage. Specifically glucosylates O-linked fucosylglycan on TSP type-1 domains of proteins, thereby contributing to elongation of O-fucosylglycan. {ECO:0000269|PubMed:16899492}.	sp|Q6Y288|B3GLT_HUMAN	sp|Q6Y288|B3GLT_HUMAN Beta-1,3-glucosyltransferase OS=Homo sapiens OX=9606 GN=B3GLCT PE=1 SV=2	1	9	9	9	32.1	56.563	1509500	689520	2.1892
Q6PK18	2-oxoglutarate and iron-dependent oxygenase domain-containing protein 3	OGFOD3		sp|Q6PK18|OGFD3_HUMAN	sp|Q6PK18|OGFD3_HUMAN 2-oxoglutarate and iron-dependent oxygenase domain-containing protein 3 OS=Homo sapiens OX=9606 GN=OGFOD3 PE=1 SV=2	1	2	2	2	8.5	35.646	336380	153720	2.18826
Q12872	Splicing factor, suppressor of white-apricot homolog	SFSWAP	FUNCTION: Plays a role as an alternative splicing regulator. Regulate its own expression at the level of RNA processing. Also regulates the splicing of fibronectin and CD45 genes. May act, at least in part, by interaction with other R/S-containing splicing factors. Represses the splicing of MAPT/Tau exon 10. {ECO:0000269|PubMed:8940107}.	sp|Q12872|SFSWA_HUMAN	sp|Q12872|SFSWA_HUMAN Splicing factor, suppressor of white-apricot homolog OS=Homo sapiens OX=9606 GN=SFSWAP PE=1 SV=3	1	2	2	2	2.9	104.82	159800	73037	2.18793
Q15121	Astrocytic phosphoprotein PEA-15	PEA15	FUNCTION: Blocks Ras-mediated inhibition of integrin activation and modulates the ERK MAP kinase cascade. Inhibits RPS6KA3 activities by retaining it in the cytoplasm (By similarity). Inhibits both TNFRSF6- and TNFRSF1A-mediated CASP8 activity and apoptosis. Regulates glucose transport by controlling both the content of SLC2A1 glucose transporters on the plasma membrane and the insulin-dependent …	sp|Q15121|PEA15_HUMAN	sp|Q15121|PEA15_HUMAN Astrocytic phosphoprotein PEA-15 OS=Homo sapiens OX=9606 GN=PEA15 PE=1 SV=2	1	6	6	6	62.3	15.04	3112900	1423600	2.18664
Q9NX38	Protein Abitram	ABITRAM	FUNCTION: Actin-binding protein that regulates actin polymerization, filopodia dynamics and increases the branching of proximal dendrites of developing neurons. {ECO:0000250|UniProtKB:Q80ZQ9}.	sp|Q9NX38|ABITM_HUMAN	sp|Q9NX38|ABITM_HUMAN Protein Abitram OS=Homo sapiens OX=9606 GN=ABITRAM PE=1 SV=1	1	3	3	3	28.7	20.378	718960	328830	2.18642
O75695	Protein XRP2	RP2	FUNCTION: Acts as a GTPase-activating protein (GAP) involved in trafficking between the Golgi and the ciliary membrane. Involved in localization of proteins, such as NPHP3, to the cilium membrane by inducing hydrolysis of GTP ARL3, leading to the release of UNC119 (or UNC119B). Acts as a GTPase-activating protein (GAP) for tubulin in concert with tubulin-specific chaperone C, but does not enhance…	sp|O75695|XRP2_HUMAN	sp|O75695|XRP2_HUMAN Protein XRP2 OS=Homo sapiens OX=9606 GN=RP2 PE=1 SV=4	1	2	2	2	6.9	39.641	1055100	482740	2.18565
Q3B7T1	Erythroid differentiation-related factor 1	EDRF1	FUNCTION: Transcription factor involved in erythroid differentiation. Involved in transcriptional activation of the globin gene. {ECO:0000269|PubMed:12609092}.	sp|Q3B7T1|EDRF1_HUMAN	sp|Q3B7T1|EDRF1_HUMAN Erythroid differentiation-related factor 1 OS=Homo sapiens OX=9606 GN=EDRF1 PE=1 SV=1	1	3	3	3	3.1	138.53	129060	59062	2.18516
Q8IVF7	Formin-like protein 3	FMNL3	FUNCTION: Plays a role in the regulation of cell morphology and cytoskeletal organization. Required in the control of cell shape and migration. Required for developmental angiogenesis (By similarity). In this process, required for microtubule reorganization and for efficient endothelial cell elongation. In quiescent endothelial cells, triggers rearrangement of the actin cytoskeleton, but does not…	sp|Q8IVF7|FMNL3_HUMAN	sp|Q8IVF7|FMNL3_HUMAN Formin-like protein 3 OS=Homo sapiens OX=9606 GN=FMNL3 PE=1 SV=3	1	8	8	6	10.1	117.21	356810	163360	2.18419
O15061	Synemin	SYNM	FUNCTION: Type-VI intermediate filament (IF) which plays an important cytoskeletal role within the muscle cell cytoskeleton. It forms heteropolymeric IFs with desmin and/or vimentin, and via its interaction with cytoskeletal proteins alpha-dystrobrevin, dystrophin, talin-1, utrophin and vinculin, is able to link these heteropolymeric IFs to adherens-type junctions, such as to the costameres, neur…	sp|O15061|SYNEM_HUMAN	sp|O15061|SYNEM_HUMAN Synemin OS=Homo sapiens OX=9606 GN=SYNM PE=1 SV=3	1	2	2	2	2.5	172.87	133580	61190	2.18304
Q9UQ53	Alpha-1,3-mannosyl-glycoprotein 4-beta-N-acetylglucosaminyltransferase B	MGAT4B	FUNCTION: Glycosyltransferase that participates in the transfer of N-acetylglucosamine (GlcNAc) to the core mannose residues of N-linked glycans. Catalyzes the formation of the GlcNAcbeta1-4 branch on the GlcNAcbeta1-2Manalpha1-3 arm of the core structure of N-linked glycans. Essential for the production of tri- and tetra-antennary N-linked sugar chains. Has lower affinities for donors or accepto…	sp|Q9UQ53|MGT4B_HUMAN	sp|Q9UQ53|MGT4B_HUMAN Alpha-1,3-mannosyl-glycoprotein 4-beta-N-acetylglucosaminyltransferase B OS=Homo sapiens OX=9606 GN=MGAT4B PE=1 SV=1	1	6	6	6	17.3	63.198	479500	219670	2.18282
O43815	Striatin	STRN	FUNCTION: Calmodulin-binding protein which may function as scaffolding or signaling protein and may play a role in dendritic Ca(2+) signaling.	sp|O43815|STRN_HUMAN	sp|O43815|STRN_HUMAN Striatin OS=Homo sapiens OX=9606 GN=STRN PE=1 SV=4	1	17	17	17	34.9	86.131	3461500	1586100	2.1824
Q9BSJ2	Gamma-tubulin complex component 2	TUBGCP2	FUNCTION: Gamma-tubulin complex is necessary for microtubule nucleation at the centrosome.	sp|Q9BSJ2|GCP2_HUMAN	sp|Q9BSJ2|GCP2_HUMAN Gamma-tubulin complex component 2 OS=Homo sapiens OX=9606 GN=TUBGCP2 PE=1 SV=2	1	11	11	11	17.4	102.53	525560	240820	2.18238
Q9Y5Q8	General transcription factor 3C polypeptide 5	GTF3C5	FUNCTION: Involved in RNA polymerase III-mediated transcription. Integral, tightly associated component of the DNA-binding TFIIIC2 subcomplex that directly binds tRNA and virus-associated RNA promoters.	sp|Q9Y5Q8|TF3C5_HUMAN	sp|Q9Y5Q8|TF3C5_HUMAN General transcription factor 3C polypeptide 5 OS=Homo sapiens OX=9606 GN=GTF3C5 PE=1 SV=2	1	7	7	7	24.5	59.57	707520	324290	2.18175
Q6UWE0	E3 ubiquitin-protein ligase LRSAM1	LRSAM1	FUNCTION: E3 ubiquitin-protein ligase that mediates monoubiquitination of TSG101 at multiple sites, leading to inactivate the ability of TSG101 to sort endocytic (EGF receptors) and exocytic (HIV-1 viral proteins) cargos (PubMed:15256501). Bacterial recognition protein that defends the cytoplasm from invasive pathogens (PubMed:23245322). Localizes to several intracellular bacterial pathogens and …	sp|Q6UWE0|LRSM1_HUMAN	sp|Q6UWE0|LRSM1_HUMAN E3 ubiquitin-protein ligase LRSAM1 OS=Homo sapiens OX=9606 GN=LRSAM1 PE=1 SV=1	1	4	4	4	9.5	83.593	327310	150120	2.18032
Q96CP7	TLC domain-containing protein 1	TLCD1	FUNCTION: Regulates the composition and fluidity of the plasma membrane (PubMed:30509349). Inhibits the incorporation of membrane-fluidizing phospholipids containing omega-3 long-chain polyunsaturated fatty acids (LCPUFA) and thereby promotes membrane rigidity (PubMed:30509349). Does not appear to have any effect on LCPUFA synthesis (PubMed:30509349). {ECO:0000269|PubMed:30509349}.	sp|Q96CP7|TLCD1_HUMAN	sp|Q96CP7|TLCD1_HUMAN TLC domain-containing protein 1 OS=Homo sapiens OX=9606 GN=TLCD1 PE=1 SV=1	1	2	2	2	8.5	28.548	157770	72418	2.1786
Q9UL40	Zinc finger protein 346	ZNF346	FUNCTION: Binds with low affinity to dsDNA and ssRNA, and with high affinity to dsRNA, with no detectable sequence specificity (PubMed:24521053). May bind to specific miRNA hairpins (PubMed:28431233). {ECO:0000269|PubMed:24521053, ECO:0000269|PubMed:28431233}.	sp|Q9UL40|ZN346_HUMAN	sp|Q9UL40|ZN346_HUMAN Zinc finger protein 346 OS=Homo sapiens OX=9606 GN=ZNF346 PE=1 SV=1	1	1	1	1	5.8	32.932	94007	43182	2.177
P51151	Ras-related protein Rab-9A	RAB9A	FUNCTION: Involved in the transport of proteins between the endosomes and the trans Golgi network. Involved in the recruitment of SGSM2 to melanosomes and is required for the proper trafficking of melanogenic enzymes TYR, TYRP1 and DCT/TYRP2 to melanosomes in melanocytes. {ECO:0000250|UniProtKB:P24408, ECO:0000250|UniProtKB:Q9R0M6}.	sp|P51151|RAB9A_HUMAN	sp|P51151|RAB9A_HUMAN Ras-related protein Rab-9A OS=Homo sapiens OX=9606 GN=RAB9A PE=1 SV=1	1	5	5	5	35.8	22.837	2080100	955810	2.17627
Q9H3N1	Thioredoxin-related transmembrane protein 1	TMX1	FUNCTION: May participate in various redox reactions through the reversible oxidation of its active center dithiol to a disulfide and catalyze dithiol-disulfide exchange reactions.	sp|Q9H3N1|TMX1_HUMAN	sp|Q9H3N1|TMX1_HUMAN Thioredoxin-related transmembrane protein 1 OS=Homo sapiens OX=9606 GN=TMX1 PE=1 SV=1	1	8	8	8	21.1	31.791	7654300	3522000	2.17328
Q9NS91	E3 ubiquitin-protein ligase RAD18	RAD18	FUNCTION: E3 ubiquitin-protein ligase involved in postreplication repair of UV-damaged DNA. Postreplication repair functions in gap-filling of a daughter strand on replication of damaged DNA. Associates to the E2 ubiquitin conjugating enzyme UBE2B to form the UBE2B-RAD18 ubiquitin ligase complex involved in mono-ubiquitination of DNA-associated PCNA on 'Lys-164'. Has ssDNA binding activity. {ECO:…	sp|Q9NS91|RAD18_HUMAN	sp|Q9NS91|RAD18_HUMAN E3 ubiquitin-protein ligase RAD18 OS=Homo sapiens OX=9606 GN=RAD18 PE=1 SV=2	1	2	2	2	5.3	56.222	44654	20570	2.17083
Q32P41	tRNA (guanine(37)-N1)-methyltransferase	TRMT5	FUNCTION: Involved in mitochondrial tRNA methylation (PubMed:26189817). Specifically methylates the N1 position of guanosine-37 in various tRNAs. Methylation is not dependent on the nature of the nucleoside 5' of the target nucleoside. This is the first step in the biosynthesis of wybutosine (yW), a modified base adjacent to the anticodon of tRNAs and required for accurate decoding. {ECO:0000269|…	sp|Q32P41|TRM5_HUMAN	sp|Q32P41|TRM5_HUMAN tRNA (guanine(37)-N1)-methyltransferase OS=Homo sapiens OX=9606 GN=TRMT5 PE=1 SV=2	1	14	14	14	33.8	58.246	1564900	721140	2.17004
Q96GX5	Serine/threonine-protein kinase greatwall	MASTL	FUNCTION: Serine/threonine kinase that plays a key role in M phase by acting as a regulator of mitosis entry and maintenance. Acts by promoting the inactivation of protein phosphatase 2A (PP2A) during M phase: does not directly inhibit PP2A but acts by mediating phosphorylation and subsequent activation of ARPP19 and ENSA at 'Ser-62' and 'Ser-67', respectively. ARPP19 and ENSA are phosphatase inh…	sp|Q96GX5|GWL_HUMAN	sp|Q96GX5|GWL_HUMAN Serine/threonine-protein kinase greatwall OS=Homo sapiens OX=9606 GN=MASTL PE=1 SV=1	1	4	4	4	8.1	97.318	331300	152740	2.16905
Q495W5	Alpha-(1,3)-fucosyltransferase 11	FUT11	FUNCTION: Probable fucosyltransferase. {ECO:0000250}.	sp|Q495W5|FUT11_HUMAN	sp|Q495W5|FUT11_HUMAN Alpha-(1,3)-fucosyltransferase 11 OS=Homo sapiens OX=9606 GN=FUT11 PE=1 SV=1	1	7	7	7	25.8	55.815	563920	260050	2.16851
Q9NYB0	Telomeric repeat-binding factor 2-interacting protein 1	TERF2IP	FUNCTION: Acts both as a regulator of telomere function and as a transcription regulator. Involved in the regulation of telomere length and protection as a component of the shelterin complex (telosome). In contrast to other components of the shelterin complex, it is dispensible for telomere capping and does not participate in the protection of telomeres against non-homologous end-joining (NHEJ)-m…	sp|Q9NYB0|TE2IP_HUMAN	sp|Q9NYB0|TE2IP_HUMAN Telomeric repeat-binding factor 2-interacting protein 1 OS=Homo sapiens OX=9606 GN=TERF2IP PE=1 SV=1	1	7	7	7	27.8	44.259	1050700	484540	2.16845
P17081	Rho-related GTP-binding protein RhoQ	RHOQ	FUNCTION: Plasma membrane-associated small GTPase which cycles between an active GTP-bound and an inactive GDP-bound state. In active state binds to a variety of effector proteins to regulate cellular responses. Involved in epithelial cell polarization processes. May play a role in CFTR trafficking to the plasma membrane. Causes the formation of thin, actin-rich surface projections called filopod…	sp|P17081|RHOQ_HUMAN	sp|P17081|RHOQ_HUMAN Rho-related GTP-binding protein RhoQ OS=Homo sapiens OX=9606 GN=RHOQ PE=1 SV=2	1	3	2	2	21	22.659	88806	40993	2.16637
Q9NWX5	Ankyrin repeat and SOCS box protein 6	ASB6	FUNCTION: Probable substrate-recognition component of a SCF-like ECS (Elongin-Cullin-SOCS-box protein) E3 ubiquitin-protein ligase complex which mediates the ubiquitination and subsequent proteasomal degradation of target proteins. {ECO:0000269|PubMed:16325183}.	sp|Q9NWX5|ASB6_HUMAN	sp|Q9NWX5|ASB6_HUMAN Ankyrin repeat and SOCS box protein 6 OS=Homo sapiens OX=9606 GN=ASB6 PE=1 SV=1	1	1	1	1	2.4	47.135	122140	56401	2.16556
P62070	Ras-related protein R-Ras2	RRAS2	FUNCTION: GTP-binding protein with GTPase activity involved in the regulation of MAPK signaling pathway, thereby controlling multiple cellular processes (PubMed:31130282). Involved in the regulation of MAPK signaling pathway (PubMed:31130282, PubMed:31130285). Regulation of craniofacial development (PubMed:31130282, PubMed:31130285). {ECO:0000269|PubMed:31130282, ECO:0000269|PubMed:31130285}.	sp|P62070|RRAS2_HUMAN	sp|P62070|RRAS2_HUMAN Ras-related protein R-Ras2 OS=Homo sapiens OX=9606 GN=RRAS2 PE=1 SV=1	1	4	3	3	27.9	23.399	826870	382280	2.163
Q69YN4	Protein virilizer homolog	VIRMA	FUNCTION: Associated component of the WMM complex, a complex that mediates N6-methyladenosine (m6A) methylation of RNAs, a modification that plays a role in the efficiency of mRNA splicing and RNA processing (PubMed:24981863, PubMed:29507755). Acts as a key regulator of m6A methylation by promoting m6A methylation of mRNAs in the 3'-UTR near the stop codon: recruits the catalytic core components …	sp|Q69YN4|VIR_HUMAN	sp|Q69YN4|VIR_HUMAN Protein virilizer homolog OS=Homo sapiens OX=9606 GN=VIRMA PE=1 SV=2	1	8	8	7	7.3	202.02	1057500	489000	2.16258
Q9Y6M9	NADH dehydrogenase [ubiquinone] 1 beta subcomplex subunit 9	NDUFB9	FUNCTION: Accessory subunit of the mitochondrial membrane respiratory chain NADH dehydrogenase (Complex I), that is believed to be not involved in catalysis. Complex I functions in the transfer of electrons from NADH to the respiratory chain. The immediate electron acceptor for the enzyme is believed to be ubiquinone. {ECO:0000269|PubMed:27626371}.	sp|Q9Y6M9|NDUB9_HUMAN	sp|Q9Y6M9|NDUB9_HUMAN NADH dehydrogenase [ubiquinone] 1 beta subcomplex subunit 9 OS=Homo sapiens OX=9606 GN=NDUFB9 PE=1 SV=3	1	3	3	3	20.7	21.831	318160	147270	2.16039
P49641	Alpha-mannosidase 2x	MAN2A2	FUNCTION: Catalyzes the first committed step in the biosynthesis of complex N-glycans. It controls conversion of high mannose to complex N-glycans; the final hydrolytic step in the N-glycan maturation pathway.	sp|P49641|MA2A2_HUMAN	sp|P49641|MA2A2_HUMAN Alpha-mannosidase 2x OS=Homo sapiens OX=9606 GN=MAN2A2 PE=2 SV=3	1	7	7	7	9.7	130.54	536080	248190	2.15996
O43422	52 kDa repressor of the inhibitor of the protein kinase	THAP12	FUNCTION: Upstream regulator of interferon-induced serine/threonine protein kinase R (PKR). May block the PKR-inhibitory function of DNAJC3, resulting in restoration of kinase activity and suppression of cell growth.	sp|O43422|P52K_HUMAN	sp|O43422|P52K_HUMAN 52 kDa repressor of the inhibitor of the protein kinase OS=Homo sapiens OX=9606 GN=THAP12 PE=1 SV=2	1	5	5	5	9.9	87.703	406430	188180	2.15979
Q96SY0	Integrator complex subunit 14	INTS14	FUNCTION: Probable component of the Integrator (INT) complex, a complex involved in the small nuclear RNAs (snRNA) U1 and U2 transcription and in their 3'-box-dependent processing. {ECO:0000250|UniProtKB:Q9VPY0}.	sp|Q96SY0|INT14_HUMAN	sp|Q96SY0|INT14_HUMAN Integrator complex subunit 14 OS=Homo sapiens OX=9606 GN=INTS14 PE=1 SV=2	1	6	6	6	13.9	57.47	443400	205320	2.15956
Q9BTT6	Leucine-rich repeat-containing protein 1	LRRC1		sp|Q9BTT6|LRRC1_HUMAN	sp|Q9BTT6|LRRC1_HUMAN Leucine-rich repeat-containing protein 1 OS=Homo sapiens OX=9606 GN=LRRC1 PE=1 SV=1	1	6	5	5	16.6	59.241	476030	220430	2.15955
Q9NUS5	AP-5 complex subunit sigma-1	AP5S1	FUNCTION: As part of AP-5, a probable fifth adaptor protein complex it may be involved in endosomal transport. According to PubMed:20613862, it is required for efficient homologous recombination DNA double-strand break repair. {ECO:0000269|PubMed:20613862, ECO:0000269|PubMed:22022230}.	sp|Q9NUS5|AP5S1_HUMAN	sp|Q9NUS5|AP5S1_HUMAN AP-5 complex subunit sigma-1 OS=Homo sapiens OX=9606 GN=AP5S1 PE=1 SV=1	1	2	2	2	13.5	22.522	263340	122030	2.15799
Q99442	Translocation protein SEC62	SEC62	FUNCTION: Mediates post-translational transport of precursor polypeptides across endoplasmic reticulum (ER). Proposed to act as a targeting receptor for small presecretory proteins containing short and apolar signal peptides. Targets and properly positions newly synthesized presecretory proteins into the SEC61 channel-forming translocon complex, triggering channel opening for polypeptide transloc…	sp|Q99442|SEC62_HUMAN	sp|Q99442|SEC62_HUMAN Translocation protein SEC62 OS=Homo sapiens OX=9606 GN=SEC62 PE=1 SV=1	1	2	2	2	6.5	45.861	688360	319080	2.15733
O75794	Cell division cycle protein 123 homolog	CDC123	FUNCTION: Required for S phase entry of the cell cycle. {ECO:0000250}.	sp|O75794|CD123_HUMAN	sp|O75794|CD123_HUMAN Cell division cycle protein 123 homolog OS=Homo sapiens OX=9606 GN=CDC123 PE=1 SV=1	1	4	4	4	14.3	39.134	367300	170330	2.1564
Q9H4Z3	mRNA (2-O-methyladenosine-N(6)-)-methyltransferase	PCIF1	FUNCTION: Cap-specific adenosine methyltransferase that catalyzes formation of N(6),2'-O-dimethyladenosine cap (m6A(m)) by methylating the adenosine at the second transcribed position of capped mRNAs (PubMed:30467178, PubMed:30487554, PubMed:31279658, PubMed:31279659). Recruited to the early elongation complex of RNA polymerase II (RNAPII) via interaction with POLR2A and mediates formation of m6A…	sp|Q9H4Z3|CAPAM_HUMAN	sp|Q9H4Z3|CAPAM_HUMAN mRNA (2-O-methyladenosine-N(6)-)-methyltransferase OS=Homo sapiens OX=9606 GN=PCIF1 PE=1 SV=1	1	3	3	3	5.7	80.669	643990	298680	2.15612
P38432	Coilin	COIL	FUNCTION: Component of nuclear coiled bodies, also known as Cajal bodies or CBs, which are involved in the modification and assembly of nucleoplasmic snRNPs. {ECO:0000269|PubMed:7679389}.	sp|P38432|COIL_HUMAN	sp|P38432|COIL_HUMAN Coilin OS=Homo sapiens OX=9606 GN=COIL PE=1 SV=1	1	2	2	2	4.5	62.608	330740	153430	2.15564
Q9BTC0	Death-inducer obliterator 1	DIDO1	FUNCTION: Putative transcription factor, weakly pro-apoptotic when overexpressed (By similarity). Tumor suppressor. Required for early embryonic stem cell development. {ECO:0000250, ECO:0000269|PubMed:16127461}.; FUNCTION: [Isoform 2]: Displaces isoform 4 at the onset of differentiation, required for repression of stemness genes. {ECO:0000269|PubMed:16127461}.	sp|Q9BTC0|DIDO1_HUMAN	sp|Q9BTC0|DIDO1_HUMAN Death-inducer obliterator 1 OS=Homo sapiens OX=9606 GN=DIDO1 PE=1 SV=5	1	2	2	2	1.7	243.87	58662	27219	2.15519
Q9UJX6	Anaphase-promoting complex subunit 2	ANAPC2	FUNCTION: Together with the RING-H2 protein ANAPC11, constitutes the catalytic component of the anaphase promoting complex/cyclosome (APC/C), a cell cycle-regulated E3 ubiquitin ligase that controls progression through mitosis and the G1 phase of the cell cycle. The APC/C complex acts by mediating ubiquitination and subsequent degradation of target proteins: it mainly mediates the formation of 'L…	sp|Q9UJX6|ANC2_HUMAN	sp|Q9UJX6|ANC2_HUMAN Anaphase-promoting complex subunit 2 OS=Homo sapiens OX=9606 GN=ANAPC2 PE=1 SV=1	1	3	3	3	5.5	93.827	204640	94984	2.15447
Q8TED0	U3 small nucleolar RNA-associated protein 15 homolog	UTP15	FUNCTION: Ribosome biogenesis factor. Involved in nucleolar processing of pre-18S ribosomal RNA. Required for optimal pre-ribosomal RNA transcription by RNA polymerase I. {ECO:0000269|PubMed:17699751}.	sp|Q8TED0|UTP15_HUMAN	sp|Q8TED0|UTP15_HUMAN U3 small nucleolar RNA-associated protein 15 homolog OS=Homo sapiens OX=9606 GN=UTP15 PE=1 SV=3	1	1	1	1	3.1	58.414	39319	18273	2.15175
Q9UL42	Paraneoplastic antigen Ma2	PNMA2		sp|Q9UL42|PNMA2_HUMAN	sp|Q9UL42|PNMA2_HUMAN Paraneoplastic antigen Ma2 OS=Homo sapiens OX=9606 GN=PNMA2 PE=1 SV=2	1	1	1	1	2.7	41.509	17432	8101.4	2.15173
A5YKK6	CCR4-NOT transcription complex subunit 1	CNOT1	FUNCTION: Scaffolding component of the CCR4-NOT complex which is one of the major cellular mRNA deadenylases and is linked to various cellular processes including bulk mRNA degradation, miRNA-mediated repression, translational repression during translational initiation and general transcription regulation. Additional complex functions may be a consequence of its influence on mRNA expression. Its …	sp|A5YKK6|CNOT1_HUMAN	sp|A5YKK6|CNOT1_HUMAN CCR4-NOT transcription complex subunit 1 OS=Homo sapiens OX=9606 GN=CNOT1 PE=1 SV=2	1	28	28	28	17.3	266.94	3001500	1395600	2.15069
Q9UI30	Multifunctional methyltransferase subunit TRM112-like protein	TRMT112	FUNCTION: Acts as an activator of both rRNA/tRNA and protein methyltransferases (PubMed:25851604, PubMed:18539146, PubMed:20308323, PubMed:25851604, PubMed:31328227). Together with methyltransferase BUD23, methylates the N(7) position of a guanine in 18S rRNA (PubMed:25851604). The heterodimer with HEMK2/N6AMT1 catalyzes N5-methylation of ETF1 on 'Gln-185', using S-adenosyl L-methionine as methyl…	sp|Q9UI30|TR112_HUMAN	sp|Q9UI30|TR112_HUMAN Multifunctional methyltransferase subunit TRM112-like protein OS=Homo sapiens OX=9606 GN=TRMT112 PE=1 SV=1	1	5	5	5	60.8	14.199	2399000	1117600	2.14656
Q13459	Unconventional myosin-IXb	MYO9B	FUNCTION: Myosins are actin-based motor molecules with ATPase activity. Unconventional myosins serve in intracellular movements. Binds actin with high affinity both in the absence and presence of ATP and its mechanochemical activity is inhibited by calcium ions (PubMed:9490638). Also acts as a GTPase activator for RHOA (PubMed:9490638, PubMed:26529257). Plays a role in the regulation of cell migr…	sp|Q13459|MYO9B_HUMAN	sp|Q13459|MYO9B_HUMAN Unconventional myosin-IXb OS=Homo sapiens OX=9606 GN=MYO9B PE=1 SV=3	1	8	8	8	5.5	243.4	445630	207660	2.14596
Q86UY8	5-nucleotidase domain-containing protein 3	NT5DC3		sp|Q86UY8|NT5D3_HUMAN	sp|Q86UY8|NT5D3_HUMAN 5-nucleotidase domain-containing protein 3 OS=Homo sapiens OX=9606 GN=NT5DC3 PE=1 SV=1	1	7	7	7	16.8	63.419	1239900	578160	2.14456
Q15125	3-beta-hydroxysteroid-Delta(8),Delta(7)-isomerase	EBP	FUNCTION: Catalyzes the conversion of Delta(8)-sterols to their corresponding Delta(7)-isomers. {ECO:0000269|PubMed:12760743, ECO:0000269|PubMed:8798407, ECO:0000269|PubMed:9894009}.	sp|Q15125|EBP_HUMAN	sp|Q15125|EBP_HUMAN 3-beta-hydroxysteroid-Delta(8),Delta(7)-isomerase OS=Homo sapiens OX=9606 GN=EBP PE=1 SV=3	1	2	2	2	11.3	26.352	3250100	1516700	2.14288
Q6PJG6	BRCA1-associated ATM activator 1	BRAT1	FUNCTION: Involved in DNA damage response; activates kinases ATM, SMC1A and PRKDC by modulating their phosphorylation status following ionizing radiation (IR) stress (PubMed:16452482, PubMed:22977523). Plays a role in regulating mitochondrial function and cell proliferation (PubMed:25070371). Required for protein stability of MTOR and MTOR-related proteins, and cell cycle progress by growth facto…	sp|Q6PJG6|BRAT1_HUMAN	sp|Q6PJG6|BRAT1_HUMAN BRCA1-associated ATM activator 1 OS=Homo sapiens OX=9606 GN=BRAT1 PE=1 SV=2	1	16	16	16	34.6	88.118	2492600	1164000	2.14141
O60333	Kinesin-like protein KIF1B	KIF1B	FUNCTION: Motor for anterograde transport of mitochondria. Has a microtubule plus end-directed motility. Isoform 2 is required for induction of neuronal apoptosis. {ECO:0000269|PubMed:18334619}.; FUNCTION: Isoform 1 mediates the transport of synaptic vesicles in neuronal cells. {ECO:0000250|UniProtKB:O88658}.	sp|O60333|KIF1B_HUMAN;sp|Q12756|KIF1A_HUMAN	sp|O60333|KIF1B_HUMAN Kinesin-like protein KIF1B OS=Homo sapiens OX=9606 GN=KIF1B PE=1 SV=5	2	4	4	4	3.2	204.47	256500	120060	2.13643
Q9H773	dCTP pyrophosphatase 1	DCTPP1	FUNCTION: Hydrolyzes deoxynucleoside triphosphates (dNTPs) to the corresponding nucleoside monophosphates. Has a strong preference for dCTP and its analogs including 5-iodo-dCTP and 5-methyl-dCTP for which it may even have a higher efficiency. May protect DNA or RNA against the incorporation of these genotoxic nucleotide analogs through their catabolism. {ECO:0000269|PubMed:24467396}.	sp|Q9H773|DCTP1_HUMAN	sp|Q9H773|DCTP1_HUMAN dCTP pyrophosphatase 1 OS=Homo sapiens OX=9606 GN=DCTPP1 PE=1 SV=1	1	9	9	9	74.1	18.681	1854500	868370	2.13561
P04066	Tissue alpha-L-fucosidase	FUCA1	FUNCTION: Alpha-L-fucosidase is responsible for hydrolyzing the alpha-1,6-linked fucose joined to the reducing-end N-acetylglucosamine of the carbohydrate moieties of glycoproteins. {ECO:0000269|PubMed:9741689}.	sp|P04066|FUCO_HUMAN	sp|P04066|FUCO_HUMAN Tissue alpha-L-fucosidase OS=Homo sapiens OX=9606 GN=FUCA1 PE=1 SV=4	1	3	3	3	10.1	53.688	162040	76020	2.13154
Q14061	Cytochrome c oxidase copper chaperone	COX17	FUNCTION: Copper metallochaperone essential for the assembly of the mitochondrial respiratory chain complex IV (CIV), also known as cytochrome c oxidase. Binds two copper ions and delivers them to the metallochaperone SCO1 which transports the copper ions to the Cu(A) site on the cytochrome c oxidase subunit II (MT-CO2/COX2). {ECO:0000269|PubMed:19393246}.	sp|Q14061|COX17_HUMAN	sp|Q14061|COX17_HUMAN Cytochrome c oxidase copper chaperone OS=Homo sapiens OX=9606 GN=COX17 PE=1 SV=2	1	2	2	2	57.1	6.9151	440640	206800	2.13075
Q16134	Electron transfer flavoprotein-ubiquinone oxidoreductase, mitochondrial	ETFDH	FUNCTION: Accepts electrons from ETF and reduces ubiquinone.	sp|Q16134|ETFD_HUMAN	sp|Q16134|ETFD_HUMAN Electron transfer flavoprotein-ubiquinone oxidoreductase, mitochondrial OS=Homo sapiens OX=9606 GN=ETFDH PE=1 SV=2	1	5	5	5	14.1	68.495	678570	318540	2.13025
Q9P253	Vacuolar protein sorting-associated protein 18 homolog	VPS18	FUNCTION: Plays a role in vesicle-mediated protein trafficking to lysosomal compartments including the endocytic membrane transport and autophagic pathways. Believed to act as a core component of the putative HOPS and CORVET endosomal tethering complexes which are proposed to be involved in the Rab5-to-Rab7 endosome conversion probably implicating MON1A/B, and via binding SNAREs and SNARE complex…	sp|Q9P253|VPS18_HUMAN	sp|Q9P253|VPS18_HUMAN Vacuolar protein sorting-associated protein 18 homolog OS=Homo sapiens OX=9606 GN=VPS18 PE=1 SV=2	1	8	8	8	15.6	110.18	1229500	577620	2.12856
O75356	Nucleoside diphosphate phosphatase ENTPD5	ENTPD5	FUNCTION: Uridine diphosphatase (UDPase) that promotes protein N-glycosylation and ATP level regulation. UDP hydrolysis promotes protein N-glycosylation and folding in the endoplasmic reticulum, as well as elevated ATP consumption in the cytosol via an ATP hydrolysis cycle. Together with CMPK1 and AK1, constitutes an ATP hydrolysis cycle that converts ATP to AMP and results in a compensatory incr…	sp|O75356|ENTP5_HUMAN	sp|O75356|ENTP5_HUMAN Nucleoside diphosphate phosphatase ENTPD5 OS=Homo sapiens OX=9606 GN=ENTPD5 PE=1 SV=1	1	3	3	3	10.5	47.517	290640	136560	2.1283
Q8NHQ9	ATP-dependent RNA helicase DDX55	DDX55	FUNCTION: Probable ATP-binding RNA helicase.	sp|Q8NHQ9|DDX55_HUMAN	sp|Q8NHQ9|DDX55_HUMAN ATP-dependent RNA helicase DDX55 OS=Homo sapiens OX=9606 GN=DDX55 PE=1 SV=3	1	5	5	5	11.7	68.546	256690	120610	2.12826
Q8TAA9	Vang-like protein 1	VANGL1		sp|Q8TAA9|VANG1_HUMAN	sp|Q8TAA9|VANG1_HUMAN Vang-like protein 1 OS=Homo sapiens OX=9606 GN=VANGL1 PE=1 SV=1	1	3	3	3	9.2	59.974	91655	43079	2.1276
P13051	Uracil-DNA glycosylase	UNG	FUNCTION: Excises uracil residues from the DNA which can arise as a result of misincorporation of dUMP residues by DNA polymerase or due to deamination of cytosine.	sp|P13051|UNG_HUMAN	sp|P13051|UNG_HUMAN Uracil-DNA glycosylase OS=Homo sapiens OX=9606 GN=UNG PE=1 SV=2	1	3	3	3	16.3	34.645	126830	59629	2.12699
Q13546	Receptor-interacting serine/threonine-protein kinase 1	RIPK1	FUNCTION: Serine-threonine kinase which is a key regulator of TNF-mediated apoptosis, necroptosis and inflammatory pathways (PubMed:25459879, PubMed:31827281, PubMed:31827280). Exhibits kinase activity-dependent functions that trigger cell death and kinase-independent scaffold functions regulating inflammatory signaling and cell survival (PubMed:11101870, PubMed:25459879). Initiates ripoptocide w…	sp|Q13546|RIPK1_HUMAN	sp|Q13546|RIPK1_HUMAN Receptor-interacting serine/threonine-protein kinase 1 OS=Homo sapiens OX=9606 GN=RIPK1 PE=1 SV=3	1	4	4	4	8.5	75.93	377810	177660	2.12659
Q5VTE6	Protein angel homolog 2	ANGEL2		sp|Q5VTE6|ANGE2_HUMAN	sp|Q5VTE6|ANGE2_HUMAN Protein angel homolog 2 OS=Homo sapiens OX=9606 GN=ANGEL2 PE=1 SV=1	1	2	2	2	7.7	62.338	163530	76900	2.12653
O95714	E3 ubiquitin-protein ligase HERC2	HERC2	FUNCTION: E3 ubiquitin-protein ligase that regulates ubiquitin-dependent retention of repair proteins on damaged chromosomes. Recruited to sites of DNA damage in response to ionizing radiation (IR) and facilitates the assembly of UBE2N and RNF8 promoting DNA damage-induced formation of 'Lys-63'-linked ubiquitin chains. Acts as a mediator of binding specificity between UBE2N and RNF8. Involved in …	sp|O95714|HERC2_HUMAN;sp|Q9BVR0|HRC23_HUMAN	sp|O95714|HERC2_HUMAN E3 ubiquitin-protein ligase HERC2 OS=Homo sapiens OX=9606 GN=HERC2 PE=1 SV=2	2	12	12	12	4.8	527.22	1162900	547270	2.12491
Q5TGL8	PX domain-containing protein 1	PXDC1		sp|Q5TGL8|PXDC1_HUMAN	sp|Q5TGL8|PXDC1_HUMAN PX domain-containing protein 1 OS=Homo sapiens OX=9606 GN=PXDC1 PE=2 SV=3	1	1	1	1	6.9	26.56	68469	32225	2.12472
Q6PJI9	GATOR complex protein WDR59	WDR59	FUNCTION: As a component of the GATOR subcomplex GATOR2, functions within the amino acid-sensing branch of the TORC1 signaling pathway. Indirectly activates mTORC1 and the TORC1 signaling pathway through the inhibition of the GATOR1 subcomplex (PubMed:23723238). It is negatively regulated by the upstream amino acid sensors SESN2 and CASTOR1 (PubMed:25457612, PubMed:27487210). {ECO:0000269|PubMed:…	sp|Q6PJI9|WDR59_HUMAN	sp|Q6PJI9|WDR59_HUMAN GATOR complex protein WDR59 OS=Homo sapiens OX=9606 GN=WDR59 PE=1 SV=2	1	4	4	4	6.7	109.79	132180	62219	2.12443
Q8NFH3	Nucleoporin Nup43	NUP43	FUNCTION: Component of the Nup107-160 subcomplex of the nuclear pore complex (NPC). The Nup107-160 subcomplex is required for the assembly of a functional NPC. The Nup107-160 subcomplex is also required for normal kinetochore microtubule attachment, mitotic progression and chromosome segregation. {ECO:0000269|PubMed:17363900}.	sp|Q8NFH3|NUP43_HUMAN	sp|Q8NFH3|NUP43_HUMAN Nucleoporin Nup43 OS=Homo sapiens OX=9606 GN=NUP43 PE=1 SV=1	1	5	5	5	21.3	42.15	701890	330510	2.12366
P98155	Very low-density lipoprotein receptor	VLDLR	FUNCTION: Binds VLDL and transports it into cells by endocytosis. In order to be internalized, the receptor-ligand complexes must first cluster into clathrin-coated pits. Binding to Reelin induces tyrosine phosphorylation of Dab1 and modulation of Tau phosphorylation (By similarity). {ECO:0000250}.	sp|P98155|VLDLR_HUMAN	sp|P98155|VLDLR_HUMAN Very low-density lipoprotein receptor OS=Homo sapiens OX=9606 GN=VLDLR PE=1 SV=1	1	4	4	4	7	96.098	281330	132530	2.12276
Q9NYJ8	TGF-beta-activated kinase 1 and MAP3K7-binding protein 2	TAB2	FUNCTION: Adapter linking MAP3K7/TAK1 and TRAF6. Promotes MAP3K7 activation in the IL1 signaling pathway. The binding of 'Lys-63'-linked polyubiquitin chains to TAB2 promotes autophosphorylation of MAP3K7 at 'Thr-187'. Involved in heart development. {ECO:0000269|PubMed:10882101, ECO:0000269|PubMed:11460167, ECO:0000269|PubMed:20493459}.	sp|Q9NYJ8|TAB2_HUMAN	sp|Q9NYJ8|TAB2_HUMAN TGF-beta-activated kinase 1 and MAP3K7-binding protein 2 OS=Homo sapiens OX=9606 GN=TAB2 PE=1 SV=1	1	1	1	1	2.3	76.493	28867	13602	2.12226
P20338	Ras-related protein Rab-4A	RAB4A	FUNCTION: Protein transport. Plays a role in vesicular traffic. Mediates VEGFR2 endosomal trafficking to enhance VEGFR2 signaling. {ECO:0000269|PubMed:29425100}.	sp|P20338|RAB4A_HUMAN	sp|P20338|RAB4A_HUMAN Ras-related protein Rab-4A OS=Homo sapiens OX=9606 GN=RAB4A PE=1 SV=3	1	4	4	4	24.8	24.389	357530	168570	2.12096
Q96RU2	Ubiquitin carboxyl-terminal hydrolase 28	USP28	FUNCTION: Deubiquitinase involved in DNA damage response checkpoint and MYC proto-oncogene stability. Involved in DNA damage induced apoptosis by specifically deubiquitinating proteins of the DNA damage pathway such as CLSPN. Also involved in G2 DNA damage checkpoint, by deubiquitinating CLSPN, and preventing its degradation by the anaphase promoting complex/cyclosome (APC/C). In contrast, it doe…	sp|Q96RU2|UBP28_HUMAN	sp|Q96RU2|UBP28_HUMAN Ubiquitin carboxyl-terminal hydrolase 28 OS=Homo sapiens OX=9606 GN=USP28 PE=1 SV=1	1	4	4	4	5.4	122.49	240680	113500	2.12053
O75063	Glycosaminoglycan xylosylkinase	FAM20B	FUNCTION: Responsible for the 2-O-phosphorylation of xylose in the glycosaminoglycan-protein linkage region of proteoglycans thereby regulating the amount of mature GAG chains. Sulfated glycosaminoglycans (GAGs), including heparan sulfate and chondroitin sulfate, are synthesized on the so-called common GAG-protein linkage region (GlcUAbeta1-3Galbeta1-3Galbeta1-4Xylbeta1-O-Ser) of core proteins, w…	sp|O75063|XYLK_HUMAN	sp|O75063|XYLK_HUMAN Glycosaminoglycan xylosylkinase OS=Homo sapiens OX=9606 GN=FAM20B PE=1 SV=1	1	3	3	3	11	46.432	184330	86968	2.11952
Q9H3H1	tRNA dimethylallyltransferase	TRIT1	FUNCTION: Catalyzes the transfer of a dimethylallyl group onto the adenine at position 37 of both cytosolic and mitochondrial tRNAs, leading to the formation of N6-(dimethylallyl)adenosine (i(6)A). {ECO:0000269|PubMed:11111046, ECO:0000269|PubMed:24901367}.	sp|Q9H3H1|MOD5_HUMAN	sp|Q9H3H1|MOD5_HUMAN tRNA dimethylallyltransferase OS=Homo sapiens OX=9606 GN=TRIT1 PE=1 SV=1	1	4	4	4	16.5	52.725	184770	87356	2.11514
Q08AD1	Calmodulin-regulated spectrin-associated protein 2	CAMSAP2	FUNCTION: Key microtubule-organizing protein that specifically binds the minus-end of non-centrosomal microtubules and regulates their dynamics and organization (PubMed:23169647, PubMed:24486153, PubMed:24706919). Specifically recognizes growing microtubule minus-ends and autonomously decorates and stabilizes microtubule lattice formed by microtubule minus-end polymerization (PubMed:24486153, Pub…	sp|Q08AD1|CAMP2_HUMAN	sp|Q08AD1|CAMP2_HUMAN Calmodulin-regulated spectrin-associated protein 2 OS=Homo sapiens OX=9606 GN=CAMSAP2 PE=1 SV=3	1	2	2	2	2.1	168.09	77327	36574	2.11426
O60343	TBC1 domain family member 4	TBC1D4	FUNCTION: May act as a GTPase-activating protein for RAB2A, RAB8A, RAB10 and RAB14. Isoform 2 promotes insulin-induced glucose transporter SLC2A4/GLUT4 translocation at the plasma membrane, thus increasing glucose uptake. {ECO:0000269|PubMed:15971998, ECO:0000269|PubMed:18771725, ECO:0000269|PubMed:22908308}.	sp|O60343|TBCD4_HUMAN	sp|O60343|TBCD4_HUMAN TBC1 domain family member 4 OS=Homo sapiens OX=9606 GN=TBC1D4 PE=1 SV=2	1	10	10	9	10.3	146.56	634520	300130	2.11415
Q9H8T0	AKT-interacting protein	AKTIP	FUNCTION: Component of the FTS/Hook/FHIP complex (FHF complex). The FHF complex may function to promote vesicle trafficking and/or fusion via the homotypic vesicular protein sorting complex (the HOPS complex). Regulates apoptosis by enhancing phosphorylation and activation of AKT1. Increases release of TNFSF6 via the AKT1/GSK3B/NFATC1 signaling cascade. {ECO:0000269|PubMed:14749367, ECO:0000269|P…	sp|Q9H8T0|AKTIP_HUMAN	sp|Q9H8T0|AKTIP_HUMAN AKT-interacting protein OS=Homo sapiens OX=9606 GN=AKTIP PE=1 SV=1	1	2	2	2	13	33.128	93351	44157	2.11407
Q9Y4X5	E3 ubiquitin-protein ligase ARIH1	ARIH1	FUNCTION: E3 ubiquitin-protein ligase, which catalyzes ubiquitination of target proteins together with ubiquitin-conjugating enzyme E2 UBE2L3 (PubMed:15236971, PubMed:21532592, PubMed:24076655, PubMed:27565346, PubMed:23707686). Acts as an atypical E3 ubiquitin-protein ligase by working together with cullin-RING ubiquitin ligase (CRL) complexes and initiating ubiquitination of CRL substrates: ass…	sp|Q9Y4X5|ARI1_HUMAN	sp|Q9Y4X5|ARI1_HUMAN E3 ubiquitin-protein ligase ARIH1 OS=Homo sapiens OX=9606 GN=ARIH1 PE=1 SV=2	1	7	7	7	16.9	64.117	510400	241440	2.11398
Q96K49	Transmembrane protein 87B	TMEM87B	FUNCTION: May be involved in retrograde transport from endosomes to the trans-Golgi network (TGN). {ECO:0000269|PubMed:26157166}.	sp|Q96K49|TM87B_HUMAN	sp|Q96K49|TM87B_HUMAN Transmembrane protein 87B OS=Homo sapiens OX=9606 GN=TMEM87B PE=1 SV=1	1	3	3	3	8.6	63.535	540050	255530	2.11345
Q969V3	Nicalin	NCLN	FUNCTION: May antagonize Nodal signaling and subsequent organization of axial structures during mesodermal patterning. {ECO:0000250}.	sp|Q969V3|NCLN_HUMAN	sp|Q969V3|NCLN_HUMAN Nicalin OS=Homo sapiens OX=9606 GN=NCLN PE=1 SV=2	1	14	14	14	33.6	62.974	6143000	2908200	2.1123
Q9Y2D2	UDP-N-acetylglucosamine transporter	SLC35A3	FUNCTION: Uridine diphosphate-N-acetylglucosamine (UDP-GlcNAc) transporter in the Golgi apparatus. May supply UDP-GlcNAc as substrate for Golgi-resident glycosyltransferases that generate branching of diantennary oligosaccharides. {ECO:0000269|PubMed:10393322}.	sp|Q9Y2D2|S35A3_HUMAN	sp|Q9Y2D2|S35A3_HUMAN UDP-N-acetylglucosamine transporter OS=Homo sapiens OX=9606 GN=SLC35A3 PE=1 SV=1	1	1	1	1	4.6	35.984	377260	178680	2.11137
Q6IAA8	Ragulator complex protein LAMTOR1	LAMTOR1	FUNCTION: As part of the Ragulator complex it is involved in amino acid sensing and activation of mTORC1, a signaling complex promoting cell growth in response to growth factors, energy levels, and amino acids. Activated by amino acids through a mechanism involving the lysosomal V-ATPase, the Ragulator functions as a guanine nucleotide exchange factor activating the small GTPases Rag. Activated R…	sp|Q6IAA8|LTOR1_HUMAN	sp|Q6IAA8|LTOR1_HUMAN Ragulator complex protein LAMTOR1 OS=Homo sapiens OX=9606 GN=LAMTOR1 PE=1 SV=2	1	4	4	4	44.7	17.745	630570	298810	2.11027
O75170	Serine/threonine-protein phosphatase 6 regulatory subunit 2	PPP6R2	FUNCTION: Regulatory subunit of protein phosphatase 6 (PP6). May function as a scaffolding PP6 subunit. Involved in the PP6-mediated dephosphorylation of NFKBIE opposing its degradation in response to TNF-alpha. {ECO:0000269|PubMed:16769727}.	sp|O75170|PP6R2_HUMAN	sp|O75170|PP6R2_HUMAN Serine/threonine-protein phosphatase 6 regulatory subunit 2 OS=Homo sapiens OX=9606 GN=PPP6R2 PE=1 SV=2	1	2	2	2	3.3	104.94	253950	120430	2.10869
Q14980	Nuclear mitotic apparatus protein 1	NUMA1	FUNCTION: Microtubule (MT)-binding protein that plays a role in the formation and maintenance of the spindle poles and the alignement and the segregation of chromosomes during mitotic cell division (PubMed:7769006, PubMed:17172455, PubMed:19255246, PubMed:24996901, PubMed:26195665, PubMed:27462074). Functions to tether the minus ends of MTs at the spindle poles, which is critical for the establis…	sp|Q14980|NUMA1_HUMAN	sp|Q14980|NUMA1_HUMAN Nuclear mitotic apparatus protein 1 OS=Homo sapiens OX=9606 GN=NUMA1 PE=1 SV=2	1	2	2	2	1.5	238.26	41240	19576	2.10666
[truncated: 4,149 more rows]

## Sheet: LC MS-MS Ratio>2
Protein	Protein Name	Gene Name
P84243	Histone H3.3	H3-3B
[truncated: 926 more rows]

## Sheet: - 1PRF related genes
- 1PRF related genes
[truncated: 82 more rows]

## Sheet: Ratio>2 & -1PRF
Ratio > 2	- 1PRF related genes
[truncated: 928 more rows]
